# Supplementary material for: Machine learning of serum metabolic patterns encodes early-stage lung adenocarcinoma
Source: Nat Commun. 2020 Jul 16;11:3556. doi: 10.1038/s41467-020-17347-6 (PMC7366718; doi:10.1038/s41467-020-17347-6)
Supplement: Supplementary file 3 — Source Data [file 41467_2020_17347_MOESM3_ESM.xlsx]

## Sheet: Fig. 2b
Early-stage LA #1		Healthy control #1
m/z	Intensity	m/z	Intensity
99.9274	113.725	99.9266	106.667
99.9328	113.725	99.932	103.137
99.9382	119.216	99.9374	111.765
99.9436	124.314	99.9428	110.588
99.949	129.02	99.9482	125.882
99.9543	141.961	99.9535	112.157
99.9597	134.118	99.9589	114.902
99.9651	123.529	99.9643	104.706
99.9705	127.451	99.9697	104.314
99.9758	107.059	99.975	94.5098
99.9812	104.706	99.9804	86.2745
99.9866	81.9608	99.9858	88.6274
99.992	87.8431	99.9912	88.6274
99.9974	81.9608	99.9966	77.2549
100.003	84.7059	100.002	74.5098
100.008	82.7451	100.007	72.549
100.013	86.2745	100.013	70.9804
100.019	86.6667	100.018	70.9804
100.024	85.8824	100.023	69.0196
100.03	94.1176	100.029	64.7059
100.035	96.0784	100.034	71.7647
100.04	95.6863	100.04	72.549
100.046	94.902	100.045	72.549
100.051	90.5882	100.05	79.6078
100.057	96.4706	100.056	76.0784
100.062	92.549	100.061	69.8039
100.067	87.0588	100.067	83.9216
100.073	88.6274	100.072	86.2745
100.078	84.7059	100.077	80.7843
100.083	84.3137	100.083	72.1569
100.089	86.2745	100.088	87.8431
100.094	94.5098	100.093	70.9804
100.1	96.8627	100.099	72.9412
100.105	86.6667	100.104	69.0196
100.11	82.7451	100.11	73.3333
100.116	74.1176	100.115	68.6274
100.121	81.9608	100.12	83.9216
100.127	87.0588	100.126	83.1373
100.132	77.2549	100.131	67.0588
100.137	89.8039	100.136	82.7451
100.143	85.098	100.142	81.9608
100.148	75.6863	100.147	77.6471
100.153	88.6274	100.153	74.902
100.159	96.8627	100.158	79.2157
100.164	109.02	100.163	83.9216
100.17	86.6667	100.169	95.6863
100.175	94.1176	100.174	94.1176
100.18	97.2549	100.18	80.7843
100.186	86.6667	100.185	91.3726
100.191	85.098	100.19	83.5294
100.197	90.5882	100.196	78.8235
100.202	78.0392	100.201	81.1765
100.207	81.5686	100.206	83.9216
100.213	96.0784	100.212	83.9216
100.218	80.3922	100.217	79.2157
100.223	70.5882	100.223	69.8039
100.229	91.7647	100.228	77.2549
100.234	83.5294	100.233	85.8824
100.24	94.5098	100.239	95.6863
100.245	99.6078	100.244	91.3726
100.25	98.0392	100.25	86.6667
100.256	96.4706	100.255	76.8627
100.261	107.451	100.26	87.451
100.267	105.49	100.266	87.0588
100.272	92.1569	100.271	102.745
100.277	85.8824	100.276	90.5882
100.283	85.8824	100.282	93.7255
100.288	87.451	100.287	100.784
100.293	90.1961	100.293	96.4706
100.299	93.3333	100.298	97.2549
100.304	110.196	100.303	86.6667
100.31	95.6863	100.309	89.0196
100.315	88.6274	100.314	94.5098
100.32	79.2157	100.32	96.8627
100.326	96.0784	100.325	103.529
100.331	100	100.33	110.588
100.337	103.922	100.336	89.0196
100.342	104.706	100.341	84.7059
100.347	106.667	100.347	86.6667
100.353	81.5686	100.352	107.451
100.358	103.137	100.357	95.2941
100.364	115.294	100.363	120
100.369	119.216	100.368	109.412
100.374	124.706	100.373	118.824
100.38	120.784	100.379	99.6078
100.385	112.549	100.384	90.5882
100.39	118.039	100.39	97.2549
100.396	112.941	100.395	94.902
100.401	114.902	100.4	97.6471
100.407	100	100.406	87.0588
100.412	94.902	100.411	89.0196
100.417	114.118	100.417	103.137
100.423	128.627	100.422	113.333
100.428	116.471	100.427	121.569
100.434	122.353	100.433	113.333
100.439	113.333	100.438	114.902
100.444	127.451	100.444	104.314
100.45	122.353	100.449	99.6078
100.455	101.176	100.454	121.961
100.461	111.373	100.46	101.176
100.466	117.647	100.465	109.02
100.471	119.216	100.471	105.098
100.477	120	100.476	108.235
100.482	130.588	100.481	112.941
100.487	126.275	100.487	100
100.493	116.863	100.492	101.569
100.498	129.804	100.497	100.784
100.504	125.098	100.503	128.235
100.509	122.745	100.508	127.059
100.514	125.098	100.514	122.353
100.52	119.216	100.519	110.588
100.525	123.922	100.524	106.275
100.531	128.627	100.53	117.647
100.536	114.902	100.535	120
100.541	99.6078	100.541	122.745
100.547	128.627	100.546	123.137
100.552	130.98	100.551	133.725
100.558	122.353	100.557	130.98
100.563	120.784	100.562	110.196
100.568	131.765	100.568	120.784
100.574	148.627	100.573	146.275
100.579	150.196	100.578	140.392
100.585	127.451	100.584	154.118
100.59	146.275	100.589	127.843
100.595	154.902	100.595	131.765
100.601	166.667	100.6	137.255
100.606	143.137	100.605	150.98
100.612	169.804	100.611	136.471
100.617	172.157	100.616	160
100.622	170.98	100.622	159.216
100.628	143.137	100.627	152.157
100.633	150.98	100.632	130.588
100.639	171.373	100.638	146.275
100.644	180	100.643	130.98
100.649	190.196	100.649	145.098
100.655	185.882	100.654	158.824
100.66	193.725	100.659	145.49
100.666	177.647	100.665	167.451
100.671	203.922	100.67	164.314
100.676	191.373	100.676	166.275
100.682	195.294	100.681	180.392
100.687	202.745	100.686	178.824
100.693	222.745	100.692	184.706
100.698	218.431	100.697	187.451
100.703	241.176	100.703	169.804
100.709	241.961	100.708	178.431
100.714	229.02	100.713	166.667
100.719	227.451	100.719	176.078
100.725	220.392	100.724	183.137
100.73	240	100.729	203.922
100.736	247.843	100.735	206.667
100.741	254.902	100.74	224.706
100.746	241.176	100.746	225.49
100.752	265.49	100.751	220
100.757	276.863	100.756	209.412
100.763	283.529	100.762	221.569
100.768	310.196	100.767	240.784
100.773	301.176	100.773	274.118
100.779	310.98	100.778	276.471
100.784	330.98	100.783	299.216
100.79	383.137	100.789	311.765
100.795	370.98	100.794	302.353
100.8	373.333	100.8	289.804
100.806	373.725	100.805	299.608
100.811	390.196	100.811	303.529
100.817	422.353	100.816	295.294
100.822	422.353	100.821	339.216
100.828	465.882	100.827	413.725
100.833	473.725	100.832	436.471
100.838	512.941	100.838	436.863
100.844	552.549	100.843	460
100.849	576.863	100.848	467.843
100.855	583.922	100.854	479.216
100.86	581.176	100.859	490.588
100.865	599.216	100.865	505.49
100.871	623.137	100.87	537.255
100.876	608.627	100.875	571.765
100.882	590.98	100.881	570.98
100.887	554.118	100.886	569.02
100.892	501.176	100.892	483.529
100.898	372.549	100.897	347.059
100.903	254.118	100.902	240
100.909	221.961	100.908	187.059
100.914	197.255	100.913	190.588
100.919	188.235	100.919	180.784
100.925	205.098	100.924	172.549
100.93	205.882	100.929	189.804
100.936	218.824	100.935	209.412
100.941	210.588	100.94	232.549
100.946	227.059	100.946	203.922
100.952	216.078	100.951	235.686
100.957	229.804	100.956	228.235
100.963	243.529	100.962	200.784
100.968	220	100.967	171.373
100.973	187.451	100.973	132.157
100.979	137.255	100.978	102.745
100.984	99.2157	100.983	80.3922
100.99	87.0588	100.989	71.7647
100.995	78.8235	100.994	65.4902
101	81.9608	101	59.6078
101.006	72.1569	101.005	76.4706
101.011	64.3137	101.01	63.1373
101.017	69.4118	101.016	56.0784
101.022	61.1765	101.021	73.7255
101.027	63.5294	101.027	58.0392
101.033	65.4902	101.032	50.5882
101.038	68.2353	101.037	58.8235
101.044	56.8627	101.043	52.9412
101.049	57.2549	101.048	55.6863
101.055	65.4902	101.054	55.6863
101.06	65.098	101.059	58.4314
101.065	58.0392	101.065	63.5294
101.071	60.3922	101.07	60
101.076	65.4902	101.075	62.3529
101.082	70.9804	101.081	52.9412
101.087	60.7843	101.086	60.3922
101.092	62.3529	101.092	55.6863
101.098	62.3529	101.097	53.7255
101.103	54.5098	101.102	58.8235
101.109	59.2157	101.108	50.9804
101.114	67.451	101.113	58.8235
101.119	72.549	101.119	60
101.125	68.2353	101.124	58.4314
101.13	72.1569	101.129	62.3529
101.136	58.8235	101.135	62.3529
101.141	68.2353	101.14	65.098
101.146	65.8824	101.146	56.8627
101.152	66.2745	101.151	63.9216
101.157	69.8039	101.156	58.4314
101.163	57.6471	101.162	60
101.168	60.3922	101.167	65.098
101.174	67.0588	101.173	72.9412
101.179	61.1765	101.178	60.3922
101.184	64.7059	101.184	58.0392
101.19	66.6667	101.189	54.1176
101.195	59.2157	101.194	57.2549
101.201	63.9216	101.2	60
101.206	62.7451	101.205	60
101.211	65.098	101.211	56.4706
101.217	70.1961	101.216	54.1176
101.222	73.3333	101.221	70.9804
101.228	65.4902	101.227	70.9804
101.233	59.2157	101.232	65.8824
101.238	58.8235	101.238	55.6863
101.244	59.2157	101.243	62.7451
101.249	60	101.248	56.0784
101.255	58.8235	101.254	60.7843
101.26	60.7843	101.259	50.9804
101.266	63.1373	101.265	53.7255
101.271	75.2941	101.27	56.8627
101.276	58.4314	101.276	60.7843
101.282	56.8627	101.281	44.7059
101.287	61.5686	101.286	59.6078
101.293	60.3922	101.292	49.8039
101.298	57.6471	101.297	64.7059
101.303	63.9216	101.303	58.8235
101.309	55.6863	101.308	67.8431
101.314	51.3726	101.313	54.5098
101.32	51.7647	101.319	54.1176
101.325	63.1373	101.324	58.8235
101.33	60	101.33	58.8235
101.336	63.5294	101.335	54.1176
101.341	65.4902	101.341	57.2549
101.347	63.5294	101.346	60.7843
101.352	50.1961	101.351	56.4706
101.358	63.5294	101.357	51.7647
101.363	62.7451	101.362	58.0392
101.368	61.5686	101.368	47.0588
101.374	63.5294	101.373	53.3333
101.379	59.2157	101.378	53.3333
101.385	53.7255	101.384	54.902
101.39	50.9804	101.389	56.8627
101.395	63.1373	101.395	51.3726
101.401	58.0392	101.4	61.1765
101.406	55.6863	101.406	66.2745
101.412	53.7255	101.411	54.1176
101.417	67.0588	101.416	69.8039
101.423	62.3529	101.422	52.9412
101.428	57.2549	101.427	50.9804
101.433	55.2941	101.433	59.6078
101.439	60.7843	101.438	59.6078
101.444	64.7059	101.443	61.5686
101.45	66.6667	101.449	57.2549
101.455	70.1961	101.454	58.4314
101.46	66.2745	101.46	59.6078
101.466	62.7451	101.465	54.5098
101.471	59.2157	101.471	45.4902
101.477	59.2157	101.476	55.2941
101.482	61.9608	101.481	65.8824
101.488	58.0392	101.487	52.549
101.493	63.5294	101.492	61.9608
101.498	61.5686	101.498	63.1373
101.504	61.5686	101.503	62.3529
101.509	61.5686	101.508	63.9216
101.515	62.3529	101.514	63.5294
101.52	67.8431	101.519	55.2941
101.526	56.0784	101.525	57.6471
101.531	53.3333	101.53	55.2941
101.536	66.2745	101.536	44.3137
101.542	67.0588	101.541	58.8235
101.547	57.6471	101.546	63.5294
101.553	57.2549	101.552	69.4118
101.558	68.6274	101.557	58.0392
101.563	57.2549	101.563	45.8824
101.569	59.2157	101.568	65.4902
101.574	57.6471	101.574	54.902
101.58	66.6667	101.579	58.0392
101.585	61.9608	101.584	56.8627
101.591	69.0196	101.59	65.8824
101.596	56.4706	101.595	65.8824
101.601	60.7843	101.601	61.1765
101.607	57.2549	101.606	55.2941
101.612	54.1176	101.611	61.1765
101.618	63.5294	101.617	56.0784
101.623	57.2549	101.622	59.2157
101.629	54.5098	101.628	56.0784
101.634	65.4902	101.633	61.1765
101.639	60.3922	101.639	61.5686
101.645	60	101.644	58.8235
101.65	72.549	101.649	56.4706
101.656	69.8039	101.655	56.8627
101.661	57.2549	101.66	59.2157
101.667	71.7647	101.666	70.9804
101.672	62.7451	101.671	58.4314
101.677	61.9608	101.677	60.7843
101.683	63.1373	101.682	57.6471
101.688	69.0196	101.687	56.4706
101.694	71.3726	101.693	63.9216
101.699	69.0196	101.698	56.4706
101.704	66.2745	101.704	63.5294
101.71	68.2353	101.709	50.5882
101.715	65.4902	101.715	52.9412
101.721	63.5294	101.72	59.2157
101.726	70.9804	101.725	58.0392
101.732	72.9412	101.731	59.6078
101.737	69.8039	101.736	59.2157
101.742	60	101.742	60
101.748	66.2745	101.747	60.7843
101.753	70.5882	101.752	63.5294
101.759	76.4706	101.758	52.1569
101.764	74.902	101.763	55.2941
101.77	77.6471	101.769	57.6471
101.775	66.6667	101.774	59.2157
101.78	71.7647	101.78	64.7059
101.786	69.0196	101.785	65.098
101.791	64.3137	101.79	57.2549
101.797	61.5686	101.796	61.5686
101.802	65.4902	101.801	58.4314
101.808	58.0392	101.807	67.451
101.813	69.8039	101.812	60.3922
101.818	66.6667	101.818	72.9412
101.824	64.7059	101.823	66.6667
101.829	68.2353	101.828	59.6078
101.835	70.5882	101.834	62.3529
101.84	76.0784	101.839	78.4314
101.846	76.0784	101.845	66.6667
101.851	84.3137	101.85	62.7451
101.856	75.2941	101.856	70.9804
101.862	75.6863	101.861	60.3922
101.867	73.3333	101.866	61.5686
101.873	68.2353	101.872	70.9804
101.878	76.0784	101.877	58.0392
101.884	72.9412	101.883	70.1961
101.889	77.2549	101.888	89.4118
101.894	79.2157	101.894	72.1569
101.9	78.0392	101.899	75.6863
101.905	78.8235	101.904	70.1961
101.911	63.1373	101.91	67.8431
101.916	83.5294	101.915	67.451
101.922	90.1961	101.921	75.2941
101.927	80.7843	101.926	79.2157
101.932	82.7451	101.932	84.3137
101.938	87.451	101.937	72.9412
101.943	81.5686	101.943	80
101.949	85.098	101.948	74.5098
101.954	88.6274	101.953	67.0588
101.96	82.3529	101.959	84.3137
101.965	78.0392	101.964	74.5098
101.97	81.1765	101.97	73.7255
101.976	89.4118	101.975	82.7451
101.981	90.1961	101.981	78.8235
101.987	68.6274	101.986	72.1569
101.992	84.7059	101.991	72.1569
101.998	82.3529	101.997	72.9412
102.003	74.5098	102.002	74.5098
102.009	70.9804	102.008	53.3333
102.014	65.098	102.013	64.7059
102.019	73.3333	102.019	54.5098
102.025	59.2157	102.024	56.4706
102.03	73.7255	102.029	51.3726
102.036	64.3137	102.035	56.8627
102.041	58.8235	102.04	58.8235
102.047	58.0392	102.046	55.2941
102.052	66.2745	102.051	59.6078
102.057	64.7059	102.057	54.1176
102.063	56.8627	102.062	46.2745
102.068	63.5294	102.067	50.9804
102.074	68.6274	102.073	59.6078
102.079	69.8039	102.078	56.0784
102.085	63.9216	102.084	62.7451
102.09	59.6078	102.089	50.5882
102.095	65.098	102.095	60
102.101	61.5686	102.1	64.7059
102.106	65.098	102.106	54.902
102.112	58.4314	102.111	58.4314
102.117	62.3529	102.116	58.0392
102.123	51.7647	102.122	53.7255
102.128	56.4706	102.127	52.9412
102.134	58.0392	102.133	58.8235
102.139	63.1373	102.138	48.2353
102.144	69.4118	102.144	59.2157
102.15	61.5686	102.149	61.1765
102.155	55.6863	102.154	66.2745
102.161	52.9412	102.16	54.902
102.166	81.1765	102.165	64.3137
102.172	70.1961	102.171	57.2549
102.177	63.1373	102.176	55.2941
102.182	68.2353	102.182	60.7843
102.188	67.451	102.187	61.5686
102.193	61.1765	102.193	55.2941
102.199	57.2549	102.198	56.4706
102.204	51.3726	102.203	63.9216
102.21	62.7451	102.209	62.7451
102.215	56.0784	102.214	61.1765
102.221	64.7059	102.22	64.7059
102.226	60.7843	102.225	54.5098
102.231	68.6274	102.231	59.2157
102.237	59.2157	102.236	60.7843
102.242	63.5294	102.241	56.0784
102.248	70.5882	102.247	61.5686
102.253	76.8627	102.252	72.9412
102.259	65.4902	102.258	63.5294
102.264	60	102.263	63.5294
102.269	72.549	102.269	56.4706
102.275	67.451	102.274	72.1569
102.28	73.3333	102.28	63.5294
102.286	67.8431	102.285	58.4314
102.291	75.2941	102.29	67.451
102.297	69.0196	102.296	82.7451
102.302	65.8824	102.301	56.4706
102.308	67.0588	102.307	75.2941
102.313	68.6274	102.312	70.9804
102.318	70.9804	102.318	69.8039
102.324	80.7843	102.323	72.1569
102.329	63.1373	102.329	73.3333
102.335	51.7647	102.334	70.1961
102.34	66.6667	102.339	78.0392
102.346	67.451	102.345	69.8039
102.351	73.3333	102.35	63.1373
102.357	74.5098	102.356	60.7843
102.362	63.9216	102.361	63.1373
102.367	65.4902	102.367	60.3922
102.373	73.7255	102.372	69.0196
102.378	65.8824	102.377	60.3922
102.384	78.0392	102.383	66.2745
102.389	52.549	102.388	70.5882
102.395	63.9216	102.394	68.6274
102.4	69.4118	102.399	72.549
102.406	72.9412	102.405	65.4902
102.411	65.098	102.41	67.451
102.416	68.6274	102.416	58.0392
102.422	72.549	102.421	62.3529
102.427	72.1569	102.426	64.7059
102.433	61.9608	102.432	62.7451
102.438	71.7647	102.437	63.9216
102.444	70.9804	102.443	59.6078
102.449	66.2745	102.448	64.3137
102.455	66.6667	102.454	76.0784
102.46	65.098	102.459	65.4902
102.465	76.0784	102.465	74.5098
102.471	67.8431	102.47	88.6274
102.476	89.4118	102.475	66.6667
102.482	80.7843	102.481	61.5686
102.487	76.4706	102.486	69.4118
102.493	79.6078	102.492	78.8235
102.498	69.0196	102.497	77.2549
102.504	67.451	102.503	78.4314
102.509	69.4118	102.508	87.451
102.514	77.2549	102.514	78.4314
102.52	75.2941	102.519	69.4118
102.525	91.7647	102.525	82.7451
102.531	81.5686	102.53	58.4314
102.536	72.9412	102.535	81.9608
102.542	72.549	102.541	80.7843
102.547	77.2549	102.546	92.9412
102.553	76.4706	102.552	78.0392
102.558	73.3333	102.557	76.4706
102.563	77.6471	102.563	82.7451
102.569	72.9412	102.568	71.3726
102.574	79.6078	102.574	63.9216
102.58	90.5882	102.579	73.7255
102.585	76.4706	102.584	78.8235
102.591	80	102.59	79.2157
102.596	84.3137	102.595	67.8431
102.602	82.3529	102.601	70.9804
102.607	83.5294	102.606	68.6274
102.612	94.1176	102.612	75.2941
102.618	83.5294	102.617	73.7255
102.623	90.1961	102.623	72.1569
102.629	91.7647	102.628	73.7255
102.634	80.3922	102.633	78.0392
102.64	85.098	102.639	80.3922
102.645	86.2745	102.644	81.9608
102.651	81.5686	102.65	76.4706
102.656	92.9412	102.655	77.6471
102.662	103.137	102.661	85.4902
102.667	81.9608	102.666	82.7451
102.672	94.1176	102.672	65.098
102.678	94.902	102.677	67.451
102.683	94.5098	102.683	72.549
102.689	100	102.688	80
102.694	105.098	102.693	67.8431
102.7	115.686	102.699	80
102.705	105.49	102.704	74.902
102.711	112.157	102.71	82.3529
102.716	123.137	102.715	84.7059
102.722	112.549	102.721	98.0392
102.727	91.3726	102.726	111.373
102.732	105.098	102.732	107.059
102.738	97.2549	102.737	99.6078
102.743	112.549	102.743	112.157
102.749	123.137	102.748	96.4706
102.754	125.49	102.753	97.6471
102.76	126.667	102.759	107.059
102.765	148.627	102.764	113.333
102.771	136.863	102.77	103.922
102.776	145.882	102.775	111.373
102.781	171.373	102.781	125.098
102.787	169.02	102.786	125.882
102.792	156.863	102.792	129.02
102.798	138.824	102.797	143.137
102.803	153.333	102.802	137.647
102.809	180.784	102.808	141.569
102.814	180	102.813	154.118
102.82	170.196	102.819	161.176
102.825	194.902	102.824	172.157
102.831	194.51	102.83	169.412
102.836	196.863	102.835	156.863
102.841	204.706	102.841	160
102.847	224.314	102.846	200
102.852	224.314	102.852	204.706
102.858	225.098	102.857	206.667
102.863	241.569	102.862	269.412
102.869	249.02	102.868	286.667
102.874	252.549	102.873	285.098
102.88	273.333	102.879	254.118
102.885	263.922	102.884	226.275
102.891	285.098	102.89	233.333
102.896	293.333	102.895	278.039
102.902	283.529	102.901	301.176
102.907	299.608	102.906	296.078
102.912	293.725	102.912	301.569
102.918	321.176	102.917	341.569
102.923	355.294	102.923	343.529
102.929	373.333	102.928	312.549
102.934	358.824	102.933	311.765
102.94	348.627	102.939	331.765
102.945	348.235	102.944	365.098
102.951	370.196	102.95	390.98
102.956	366.275	102.955	374.902
102.962	394.902	102.961	368.627
102.967	400.392	102.966	378.431
102.972	389.412	102.972	404.706
102.978	424.706	102.977	382.745
102.983	430.196	102.983	400.784
102.989	432.549	102.988	415.686
102.994	410.196	102.993	427.843
103	378.431	102.999	398.824
103.005	358.824	103.004	398.039
103.011	333.333	103.01	344.706
103.016	284.314	103.015	342.353
103.022	284.706	103.021	327.451
103.027	314.118	103.026	354.118
103.033	341.569	103.032	385.49
103.038	335.686	103.037	370.98
103.043	345.098	103.043	408.235
103.049	365.882	103.048	390.98
103.054	328.627	103.054	410.196
103.06	382.745	103.059	443.529
103.065	389.412	103.064	437.647
103.071	407.843	103.07	447.843
103.076	422.745	103.075	442.745
103.082	427.843	103.081	434.118
103.087	461.176	103.086	462.353
103.093	469.412	103.092	497.647
103.098	481.961	103.097	496.078
103.104	483.137	103.103	505.49
103.109	494.118	103.108	512.157
103.114	479.608	103.114	523.137
103.12	493.333	103.119	560.784
103.125	528.627	103.125	576.471
103.131	507.059	103.13	550.98
103.136	556.863	103.135	591.765
103.142	566.667	103.141	640.392
103.147	611.373	103.146	664.706
103.153	625.882	103.152	687.843
103.158	577.255	103.157	708.235
103.164	585.882	103.163	728.627
103.169	621.176	103.168	701.569
103.175	618.039	103.174	684.706
103.18	609.02	103.179	706.275
103.185	598.431	103.185	707.059
103.191	610.196	103.19	677.255
103.196	680	103.196	694.51
103.202	682.745	103.201	763.922
103.207	707.059	103.207	795.294
103.213	714.902	103.212	790.98
103.218	700	103.217	768.235
103.224	747.059	103.223	800
103.229	795.686	103.228	844.314
103.235	831.765	103.234	856.471
103.24	834.902	103.239	865.882
103.246	848.235	103.245	939.216
103.251	867.843	103.25	991.373
103.257	881.961	103.256	1011.76
103.262	846.667	103.261	1026.67
103.267	891.765	103.267	1003.53
103.273	926.667	103.272	1024.31
103.278	920	103.278	1049.8
103.284	881.961	103.283	1047.84
103.289	894.902	103.288	1096.47
103.295	939.216	103.294	1088.63
103.3	981.961	103.299	1071.37
103.306	964.314	103.305	1110.59
103.311	933.333	103.31	1094.51
103.317	1010.59	103.316	1111.76
103.322	1060	103.321	1189.8
103.328	1090.59	103.327	1214.9
103.333	1043.53	103.332	1191.37
103.339	1069.41	103.338	1227.06
103.344	1086.27	103.343	1323.14
103.349	1155.69	103.349	1289.02
103.355	1153.33	103.354	1351.76
103.36	1145.1	103.36	1348.63
103.366	1177.65	103.365	1309.8
103.371	1164.31	103.371	1315.69
103.377	1161.96	103.376	1312.16
103.382	1193.33	103.381	1340.78
103.388	1208.63	103.387	1354.12
103.393	1198.43	103.392	1384.31
103.399	1221.96	103.398	1438.43
103.404	1214.12	103.403	1435.29
103.41	1266.27	103.409	1392.16
103.415	1287.84	103.414	1360
103.421	1301.96	103.42	1335.29
103.426	1294.9	103.425	1403.53
103.432	1327.45	103.431	1479.61
103.437	1373.33	103.436	1511.37
103.442	1395.29	103.442	1513.73
103.448	1347.84	103.447	1490.98
103.453	1332.55	103.453	1490.2
103.459	1341.18	103.458	1470.98
103.464	1363.14	103.464	1524.31
103.47	1410.59	103.469	1532.16
103.475	1421.18	103.474	1592.16
103.481	1493.73	103.48	1636.86
103.486	1508.24	103.485	1629.41
103.492	1470.98	103.491	1668.63
103.497	1496.47	103.496	1654.12
103.503	1592.94	103.502	1649.02
103.508	1606.27	103.507	1683.14
103.514	1614.9	103.513	1723.14
103.519	1685.49	103.518	1780
103.525	1669.8	103.524	1839.61
103.53	1663.92	103.529	1830.59
103.535	1713.73	103.535	1825.88
103.541	1778.43	103.54	1885.49
103.546	1794.51	103.546	1911.76
103.552	1842.75	103.551	1914.51
103.557	1823.53	103.557	1950.98
103.563	1872.55	103.562	1984.31
103.568	1950.98	103.568	1989.02
103.574	1918.43	103.573	2038.04
103.579	1953.73	103.578	2040
103.585	2013.73	103.584	2088.24
103.59	2027.45	103.589	2133.33
103.596	2069.41	103.595	2131.37
103.601	2087.45	103.6	2118.82
103.607	2095.69	103.606	2189.8
103.612	2178.82	103.611	2256.47
103.618	2218.43	103.617	2272.55
103.623	2175.29	103.622	2321.96
103.629	2176.86	103.628	2364.31
103.634	2261.57	103.633	2276.86
103.64	2321.96	103.639	2345.88
103.645	2407.06	103.644	2416.86
103.65	2490.98	103.65	2491.76
103.656	2530.2	103.655	2423.14
103.661	2565.88	103.661	2447.45
103.667	2586.27	103.666	2527.45
103.672	2589.41	103.672	2608.24
103.678	2653.33	103.677	2647.45
103.683	2609.8	103.683	2702.35
103.689	2759.61	103.688	2818.04
103.694	2877.65	103.693	2888.24
103.7	2866.27	103.699	2833.73
103.705	3000	103.704	2895.69
103.711	3089.41	103.71	3017.25
103.716	3147.06	103.715	3046.27
103.722	3311.37	103.721	3072.16
103.727	3468.24	103.726	3165.49
103.733	3631.37	103.732	3231.37
103.738	3678.43	103.737	3395.69
103.744	3674.51	103.743	3538.43
103.749	3784.71	103.748	3598.43
103.755	3998.43	103.754	3725.49
103.76	4107.06	103.759	3826.67
103.766	4189.41	103.765	3973.73
103.771	4344.71	103.77	4065.88
103.776	4473.33	103.776	4138.82
103.782	4593.73	103.781	4256.86
103.787	4719.22	103.787	4377.25
103.793	4840	103.792	4510.98
103.798	5172.55	103.798	4554.9
103.804	5352.16	103.803	4647.06
103.809	5501.96	103.809	4931.76
103.815	5812.94	103.814	5271.37
103.82	6107.06	103.819	5489.41
103.826	6307.06	103.825	5621.18
103.831	6487.06	103.83	5959.22
103.837	6930.59	103.836	6291.76
103.842	7155.69	103.841	6656.08
103.848	7403.92	103.847	6893.33
103.853	7716.08	103.852	7117.25
103.859	7807.45	103.858	7287.45
103.864	7911.76	103.863	7437.65
103.87	8120.78	103.869	7603.92
103.875	8528.63	103.874	7906.67
103.881	9016.86	103.88	8303.53
103.886	9156.86	103.885	8729.8
103.892	9183.14	103.891	9016.47
103.897	9405.49	103.896	9282.75
103.903	9332.94	103.902	9600.78
103.908	8754.51	103.907	9326.67
103.914	8058.82	103.913	8918.04
103.919	7693.73	103.918	8665.1
103.924	6872.16	103.924	7936.47
103.93	4990.98	103.929	5990.2
103.935	2723.92	103.935	3385.88
103.941	1421.96	103.94	1665.88
103.946	852.157	103.946	775.686
103.952	550.196	103.951	496.471
103.957	531.765	103.957	455.294
103.963	472.941	103.962	412.941
103.968	463.529	103.968	415.686
103.974	450.98	103.973	398.824
103.979	420.392	103.979	390.588
103.985	394.51	103.984	346.275
103.99	349.804	103.989	329.804
103.996	317.647	103.995	306.275
104.001	314.902	104	271.373
104.007	296.078	104.006	257.255
104.012	287.843	104.011	255.686
104.018	269.804	104.017	260
104.023	254.51	104.022	248.235
104.029	230.196	104.028	231.373
104.034	226.275	104.033	220.392
104.04	198.039	104.039	196.078
104.045	206.275	104.044	190.196
104.051	183.137	104.05	170.196
104.056	171.373	104.055	166.275
104.062	203.529	104.061	170.588
104.067	194.902	104.066	193.333
104.073	205.882	104.072	160
104.078	181.569	104.077	150.196
104.084	186.275	104.083	140
104.089	216.078	104.088	175.686
104.095	221.569	104.094	201.961
104.1	235.686	104.099	216.078
104.106	235.294	104.105	232.549
104.111	225.098	104.11	218.431
104.117	201.961	104.116	225.882
104.122	228.235	104.121	216.078
104.127	198.039	104.127	234.51
104.133	214.902	104.132	230.98
104.138	206.667	104.138	216.471
104.144	217.255	104.143	203.922
104.149	220.392	104.149	239.608
104.155	239.216	104.154	249.02
104.16	256.863	104.16	248.627
104.166	239.216	104.165	267.451
104.171	255.294	104.171	264.314
104.177	249.02	104.176	253.333
104.182	242.745	104.182	237.255
104.188	276.863	104.187	255.686
104.193	276.471	104.193	246.275
104.199	277.647	104.198	235.294
104.204	260.392	104.204	238.431
104.21	267.059	104.209	268.627
104.215	269.02	104.215	273.333
104.221	303.529	104.22	271.373
104.226	271.765	104.225	280.784
104.232	292.157	104.231	300.392
104.237	305.882	104.236	311.373
104.243	256.863	104.242	342.353
104.248	254.902	104.247	296.863
104.254	274.51	104.253	294.118
104.259	277.647	104.258	285.882
104.265	232.549	104.264	242.745
104.27	165.098	104.269	181.961
104.276	151.765	104.275	148.627
104.281	147.451	104.28	156.078
104.287	150.98	104.286	149.02
104.292	141.176	104.291	140.784
104.298	159.216	104.297	160
104.303	156.863	104.302	152.549
104.309	160.784	104.308	150.98
104.314	186.667	104.313	162.353
104.32	176.078	104.319	171.765
104.325	178.039	104.324	187.843
104.331	183.137	104.33	190.588
104.336	173.333	104.335	183.922
104.342	185.49	104.341	171.765
104.347	170.196	104.346	163.922
104.353	182.353	104.352	169.804
104.358	181.569	104.357	179.216
104.364	210.98	104.363	168.235
104.369	199.216	104.368	195.686
104.375	193.333	104.374	217.647
104.38	194.902	104.379	180.392
104.386	183.137	104.385	181.176
104.391	189.02	104.39	185.49
104.397	210.196	104.396	175.294
104.402	186.667	104.401	200.392
104.408	207.843	104.407	198.431
104.413	221.569	104.412	196.471
104.419	222.353	104.418	202.353
104.424	247.059	104.423	227.843
104.43	239.216	104.429	223.529
104.435	241.176	104.434	232.549
104.441	247.451	104.44	227.451
104.446	246.667	104.445	211.765
104.452	263.529	104.451	218.824
104.457	226.275	104.456	215.294
104.463	244.314	104.462	226.667
104.468	232.941	104.467	227.451
104.474	225.882	104.473	225.882
104.479	233.725	104.478	221.961
104.485	255.294	104.484	223.922
104.49	242.745	104.489	226.667
104.496	241.961	104.495	224.314
104.501	212.549	104.5	235.294
104.507	231.373	104.506	244.314
104.512	269.02	104.511	257.255
104.518	272.941	104.517	254.902
104.523	285.49	104.522	235.686
104.529	274.118	104.528	234.51
104.534	258.039	104.533	256.078
104.54	278.824	104.539	251.373
104.545	272.941	104.544	269.412
104.551	253.333	104.55	265.882
104.556	247.059	104.555	257.647
104.562	255.686	104.561	280.784
104.567	254.902	104.566	274.118
104.573	296.863	104.572	259.608
104.578	311.373	104.577	240
104.584	310.196	104.583	256.471
104.589	301.961	104.588	283.529
104.595	296.078	104.594	288.235
104.6	319.216	104.599	308.627
104.606	318.039	104.605	296.863
104.611	306.667	104.61	291.373
104.617	327.059	104.616	269.412
104.622	321.569	104.621	289.412
104.628	351.765	104.627	292.549
104.633	336.078	104.632	296.863
104.639	327.843	104.638	316.078
104.644	340.392	104.643	318.431
104.65	371.765	104.649	310.98
104.655	364.314	104.654	329.412
104.661	356.863	104.66	320.392
104.666	348.627	104.665	333.333
104.672	376.078	104.671	363.137
104.677	375.686	104.676	388.235
104.683	380.784	104.682	373.333
104.688	405.098	104.687	371.373
104.694	397.647	104.693	382.745
104.699	393.725	104.698	375.686
104.705	409.412	104.704	403.529
104.71	445.098	104.709	387.843
104.716	470.588	104.715	373.725
104.721	472.157	104.72	396.078
104.727	474.118	104.726	394.51
104.732	477.647	104.731	377.647
104.738	486.667	104.737	461.569
104.743	500.784	104.742	462.745
104.749	511.373	104.748	442.353
104.754	512.549	104.753	420
104.76	518.824	104.759	452.157
104.765	514.118	104.764	465.098
104.771	528.235	104.77	474.902
104.776	552.549	104.775	443.922
104.782	578.431	104.781	473.333
104.787	584.314	104.786	513.726
104.793	632.941	104.792	530.196
104.798	686.667	104.797	529.02
104.804	745.49	104.803	549.02
104.809	722.353	104.808	529.02
104.815	709.02	104.814	574.902
104.82	741.961	104.819	645.882
104.826	778.431	104.825	693.726
104.831	821.569	104.83	705.098
104.837	889.804	104.836	716.863
104.842	892.941	104.841	741.569
104.848	928.235	104.847	756.078
104.853	967.843	104.853	810.98
104.859	1005.49	104.858	838.431
104.864	1005.49	104.864	851.765
104.87	1032.16	104.869	895.294
104.875	1108.63	104.875	938.824
104.881	1146.67	104.88	992.941
104.886	1192.94	104.886	999.216
104.892	1220.39	104.891	1075.29
104.897	1250.98	104.897	1115.69
104.903	1327.06	104.902	1183.53
104.908	1432.94	104.908	1256.86
104.914	1521.18	104.913	1324.31
104.919	1583.92	104.919	1312.55
104.925	1527.06	104.924	1291.76
104.93	1449.02	104.93	1209.8
104.936	1356.86	104.935	1137.25
104.942	1263.53	104.941	1149.02
104.947	1232.16	104.946	1183.14
104.953	1243.92	104.952	1252.16
104.958	1196.47	104.957	1337.25
104.964	1029.8	104.963	1264.71
104.969	825.882	104.968	989.02
104.975	644.706	104.974	711.373
104.98	439.608	104.979	447.059
104.986	297.255	104.985	316.863
104.991	277.255	104.99	296.471
104.997	290.196	104.996	292.549
105.002	290.196	105.001	293.725
105.008	293.725	105.007	278.039
105.013	269.02	105.012	235.686
105.019	234.118	105.018	194.118
105.024	181.176	105.023	149.02
105.03	143.529	105.029	134.902
105.035	136.471	105.034	114.51
105.041	121.176	105.04	116.078
105.046	114.118	105.045	120
105.052	109.02	105.051	126.667
105.057	107.059	105.056	123.137
105.063	117.255	105.062	122.353
105.068	129.412	105.067	103.922
105.074	109.804	105.073	87.0588
105.079	109.412	105.078	112.549
105.085	113.725	105.084	100.392
105.09	112.549	105.09	97.6471
105.096	102.353	105.095	107.451
105.101	103.137	105.101	120
105.107	114.51	105.106	114.51
105.112	134.118	105.112	116.471
105.118	118.824	105.117	96.4706
105.123	117.647	105.123	114.51
105.129	105.098	105.128	101.961
105.134	106.667	105.134	108.627
105.14	117.647	105.139	121.961
105.146	126.667	105.145	101.569
105.151	118.824	105.15	97.6471
105.157	127.059	105.156	114.118
105.162	127.843	105.161	115.294
105.168	149.804	105.167	133.725
105.173	139.216	105.172	127.059
105.179	133.725	105.178	124.314
105.184	134.51	105.183	126.667
105.19	131.373	105.189	130.196
105.195	119.608	105.194	149.02
105.201	139.216	105.2	143.137
105.206	150.588	105.205	137.647
105.212	144.706	105.211	153.333
105.217	133.333	105.216	140.392
105.223	147.451	105.222	140
105.228	136.471	105.227	153.725
105.234	139.608	105.233	158.431
105.239	157.255	105.238	155.294
105.245	159.216	105.244	147.451
105.25	154.902	105.249	139.608
105.256	145.49	105.255	156.078
105.261	151.765	105.261	172.157
105.267	141.176	105.266	155.294
105.272	155.686	105.272	145.882
105.278	150.588	105.277	154.118
105.283	150.588	105.283	161.176
105.289	159.608	105.288	173.333
105.294	160.784	105.294	190.98
105.3	155.686	105.299	179.216
105.306	133.725	105.305	151.765
105.311	152.549	105.31	143.137
105.317	165.882	105.316	156.078
105.322	145.882	105.321	144.314
105.328	143.922	105.327	133.333
105.333	138.431	105.332	148.627
105.339	123.922	105.338	150.196
105.344	144.314	105.343	156.863
105.35	162.353	105.349	154.118
105.355	154.51	105.354	181.176
105.361	135.294	105.36	190.196
105.366	161.569	105.365	158.824
105.372	151.373	105.371	170.196
105.377	137.255	105.376	154.51
105.383	144.314	105.382	147.843
105.388	161.569	105.388	152.157
105.394	161.569	105.393	164.706
105.399	173.725	105.399	176.078
105.405	177.255	105.404	183.529
105.41	179.216	105.41	161.176
105.416	187.059	105.415	166.275
105.421	186.275	105.421	187.843
105.427	181.569	105.426	183.922
105.433	178.039	105.432	196.078
105.438	162.353	105.437	186.275
105.444	175.686	105.443	198.824
105.449	185.098	105.448	196.863
105.455	210.196	105.454	181.176
105.46	201.569	105.459	167.059
105.466	206.667	105.465	218.039
105.471	217.647	105.47	201.961
105.477	210.98	105.476	184.706
105.482	192.157	105.481	197.647
105.488	184.706	105.487	205.098
105.493	205.098	105.492	206.275
105.499	206.275	105.498	218.824
105.504	199.216	105.504	220.392
105.51	190.98	105.509	230.196
105.515	221.961	105.515	243.922
105.521	218.431	105.52	226.275
105.526	210.98	105.526	248.235
105.532	213.333	105.531	221.961
105.538	196.863	105.537	221.176
105.543	211.373	105.542	227.843
105.549	229.804	105.548	236.471
105.554	248.235	105.553	224.706
105.56	271.765	105.559	231.373
105.565	260.392	105.564	247.451
105.571	246.667	105.57	247.843
105.576	225.49	105.575	258.824
105.582	233.725	105.581	262.745
105.587	249.412	105.586	258.431
105.593	257.647	105.592	232.941
105.598	278.431	105.597	234.902
105.604	271.373	105.603	241.961
105.609	254.902	105.609	241.176
105.615	268.627	105.614	264.706
105.62	280	105.62	274.902
105.626	276.863	105.625	287.451
105.631	284.706	105.631	265.49
105.637	305.49	105.636	269.412
105.643	290.196	105.642	314.902
105.648	298.824	105.647	314.902
105.654	323.529	105.653	311.765
105.659	324.706	105.658	288.627
105.665	334.51	105.664	291.765
105.67	344.314	105.669	294.51
105.676	362.745	105.675	321.569
105.681	342.745	105.68	319.608
105.687	333.725	105.686	332.157
105.692	352.549	105.691	316.471
105.698	335.686	105.697	348.627
105.703	364.314	105.703	370.98
105.709	434.118	105.708	344.706
105.714	441.569	105.714	335.686
105.72	419.608	105.719	352.157
105.725	420	105.725	382.745
105.731	438.039	105.73	381.176
105.737	420.784	105.736	392.549
105.742	443.529	105.741	374.902
105.748	446.275	105.747	370.98
105.753	490.588	105.752	400.784
105.759	497.255	105.758	407.843
105.764	495.686	105.763	422.353
105.77	501.961	105.769	455.686
105.775	519.216	105.774	509.412
105.781	572.549	105.78	543.922
105.786	605.098	105.786	546.275
105.792	564.314	105.791	543.529
105.797	581.176	105.797	546.275
105.803	659.216	105.802	563.137
105.808	687.451	105.808	631.765
105.814	716.078	105.813	623.529
105.82	749.804	105.819	639.216
105.825	779.216	105.824	710.98
105.831	758.431	105.83	729.804
105.836	787.843	105.835	689.412
105.842	838.039	105.841	753.333
105.847	858.824	105.846	770.588
105.853	962.745	105.852	807.059
105.858	968.627	105.857	826.275
105.864	955.686	105.863	849.412
105.869	933.726	105.869	880
105.875	946.667	105.874	928.235
105.88	1018.43	105.88	975.686
105.886	1050.98	105.885	1032.55
105.892	1034.9	105.891	1065.1
105.897	1094.9	105.896	1060
105.903	1121.18	105.902	1053.33
105.908	1112.55	105.907	1018.82
105.914	1083.92	105.913	1017.25
105.919	1086.67	105.918	1010.2
105.925	960.784	105.924	965.882
105.93	850.588	105.929	808.627
105.936	731.373	105.935	672.549
105.941	683.529	105.94	608.627
105.947	692.941	105.946	590.588
105.952	740.784	105.952	581.569
105.958	765.882	105.957	563.137
105.963	774.118	105.963	585.098
105.969	756.471	105.968	611.373
105.975	742.745	105.974	644.314
105.98	763.137	105.979	635.294
105.986	741.961	105.985	612.157
105.991	758.824	105.99	623.137
105.997	755.686	105.996	677.255
106.002	690.98	106.001	595.294
106.008	582.353	106.007	520
106.013	516.471	106.012	424.314
106.019	466.667	106.018	396.471
106.024	478.824	106.024	426.667
106.03	466.275	106.029	438.039
106.035	381.569	106.035	381.176
106.041	276.471	106.04	285.098
106.047	177.255	106.046	168.235
106.052	126.667	106.051	113.725
106.058	110.98	106.057	96.4706
106.063	106.667	106.062	83.9216
106.069	94.1176	106.068	93.3333
106.074	91.3726	106.073	67.451
106.08	88.6274	106.079	75.2941
106.085	116.471	106.085	82.3529
106.091	103.137	106.09	96.8627
106.096	111.765	106.096	81.1765
106.102	96.8627	106.101	83.5294
106.108	92.549	106.107	94.902
106.113	103.137	106.112	93.3333
106.119	90.9804	106.118	80
106.124	92.1569	106.123	83.9216
106.13	85.8824	106.129	81.9608
106.135	87.451	106.134	77.2549
106.141	88.2353	106.14	87.451
106.146	100	106.145	73.3333
106.152	87.0588	106.151	83.1373
106.157	81.5686	106.157	78.8235
106.163	88.6274	106.162	75.2941
106.168	77.6471	106.168	85.8824
106.174	104.314	106.173	93.7255
106.18	98.0392	106.179	85.4902
106.185	86.6667	106.184	85.8824
106.191	86.6667	106.19	80.7843
106.196	94.5098	106.195	76.4706
106.202	90.1961	106.201	80
106.207	102.745	106.206	96.0784
106.213	101.961	106.212	86.6667
106.218	97.6471	106.218	81.1765
106.224	104.706	106.223	95.2941
106.229	106.667	106.229	80.3922
106.235	85.8824	106.234	90.1961
106.241	117.255	106.24	94.902
106.246	109.412	106.245	96.8627
106.252	96.0784	106.251	94.1176
106.257	95.6863	106.256	101.176
106.263	103.137	106.262	81.5686
106.268	102.745	106.267	83.1373
106.274	100.784	106.273	85.8824
106.279	103.137	106.279	84.3137
106.285	103.922	106.284	95.2941
106.29	100.392	106.29	80
106.296	102.353	106.295	81.5686
106.302	118.431	106.301	85.098
106.307	105.882	106.306	93.3333
106.313	112.549	106.312	82.3529
106.318	105.49	106.317	93.7255
106.324	105.49	106.323	95.2941
106.329	114.902	106.328	105.882
106.335	110.588	106.334	108.627
106.34	101.961	106.34	104.706
106.346	116.471	106.345	88.2353
106.351	128.235	106.351	94.902
106.357	127.059	106.356	87.451
106.363	107.451	106.362	84.7059
106.368	92.549	106.367	109.804
106.374	97.2549	106.373	97.2549
106.379	123.529	106.378	93.3333
106.385	116.471	106.384	101.176
106.39	106.667	106.389	90.5882
106.396	120	106.395	97.2549
106.401	111.373	106.401	95.2941
106.407	107.059	106.406	92.549
106.412	115.294	106.412	100.784
106.418	122.353	106.417	109.804
106.424	111.373	106.423	118.039
106.429	130.196	106.428	116.863
106.435	119.216	106.434	114.118
106.44	96.0784	106.439	120.784
106.446	126.275	106.445	124.314
106.451	128.235	106.451	102.353
106.457	115.294	106.456	104.314
106.462	110.588	106.462	101.176
106.468	110.98	106.467	95.6863
106.474	122.353	106.473	98.0392
106.479	130.98	106.478	107.451
106.485	111.373	106.484	106.275
106.49	120.392	106.489	113.725
106.496	130.588	106.495	104.314
106.501	123.922	106.5	97.6471
106.507	117.647	106.506	130.196
106.512	122.353	106.512	120
106.518	134.51	106.517	129.02
106.524	134.118	106.523	121.176
106.529	127.451	106.528	120.784
106.535	141.176	106.534	127.451
106.54	141.961	106.539	123.137
106.546	136.863	106.545	125.882
106.551	146.667	106.55	127.843
106.557	160.392	106.556	118.039
106.562	157.255	106.562	130.98
106.568	159.608	106.567	145.098
106.573	172.549	106.573	149.02
106.579	149.804	106.578	161.176
106.585	137.647	106.584	140.392
106.59	152.157	106.589	130.196
106.596	170.196	106.595	128.235
106.601	169.804	106.6	139.216
106.607	163.137	106.606	131.765
106.612	172.941	106.612	147.451
106.618	180.784	106.617	155.686
106.623	171.765	106.623	160
106.629	183.137	106.628	146.275
106.635	179.608	106.634	150.98
106.64	182.745	106.639	157.255
106.646	183.922	106.645	150.196
106.651	195.294	106.65	153.333
106.657	205.49	106.656	162.745
106.662	187.451	106.662	162.353
106.668	193.725	106.667	141.176
106.673	186.667	106.673	157.647
106.679	178.431	106.678	150.98
106.685	170.588	106.684	145.882
106.69	193.725	106.689	152.549
106.696	198.039	106.695	156.471
106.701	212.941	106.7	164.706
106.707	214.118	106.706	155.294
106.712	236.471	106.712	170.196
106.718	225.098	106.717	186.275
106.723	240.784	106.723	194.51
106.729	245.098	106.728	193.333
106.735	233.725	106.734	207.451
106.74	230.196	106.739	204.706
106.746	256.078	106.745	207.451
106.751	275.294	106.75	211.373
106.757	290.196	106.756	191.373
106.762	289.02	106.762	237.647
106.768	260	106.767	253.725
106.774	277.647	106.773	249.412
106.779	295.294	106.778	241.961
106.785	353.333	106.784	221.176
106.79	354.902	106.789	232.941
106.796	346.667	106.795	267.451
106.801	305.098	106.8	290.196
106.807	320	106.806	278.039
106.812	347.059	106.812	306.275
106.818	352.157	106.817	327.843
106.824	412.549	106.823	310.196
106.829	421.569	106.828	314.118
106.835	447.059	106.834	344.706
106.84	487.059	106.839	344.706
106.846	452.549	106.845	356.471
106.851	438.431	106.85	346.667
106.857	459.216	106.856	354.118
106.862	505.098	106.862	408.627
106.868	519.608	106.867	425.098
106.874	579.216	106.873	437.255
106.879	562.745	106.878	458.824
106.885	552.549	106.884	443.137
106.89	603.922	106.889	449.412
106.896	628.627	106.895	467.059
106.901	657.255	106.901	499.608
106.907	608.627	106.906	507.451
106.913	565.49	106.912	531.373
106.918	593.726	106.917	545.882
106.924	579.216	106.923	501.569
106.929	509.804	106.928	462.745
106.935	457.647	106.934	353.333
106.94	403.137	106.939	267.451
106.946	372.157	106.945	293.725
106.951	392.941	106.951	282.745
106.957	381.569	106.956	290.588
106.963	374.902	106.962	285.882
106.968	381.176	106.967	298.431
106.974	389.804	106.973	298.039
106.979	358.039	106.978	301.569
106.985	347.843	106.984	295.294
106.99	295.294	106.99	273.333
106.996	274.51	106.995	250.196
107.002	247.059	107.001	203.922
107.007	229.804	107.006	184.706
107.013	233.333	107.012	158.431
107.018	220.784	107.017	158.039
107.024	209.02	107.023	168.235
107.029	172.941	107.029	160
107.035	141.176	107.034	124.314
107.04	135.686	107.04	105.882
107.046	108.235	107.045	94.1176
107.052	92.549	107.051	89.8039
107.057	94.1176	107.056	82.3529
107.063	84.7059	107.062	93.7255
107.068	75.2941	107.067	72.1569
107.074	75.6863	107.073	71.7647
107.079	75.2941	107.079	69.4118
107.085	74.5098	107.084	68.6274
107.091	74.5098	107.09	53.3333
107.096	74.902	107.095	73.3333
107.102	65.098	107.101	68.2353
107.107	72.9412	107.106	68.6274
107.113	69.8039	107.112	72.549
107.118	67.8431	107.118	72.9412
107.124	78.8235	107.123	67.0588
107.13	70.5882	107.129	58.0392
107.135	59.2157	107.134	62.7451
107.141	72.1569	107.14	56.0784
107.146	61.9608	107.145	56.4706
107.152	74.1176	107.151	61.9608
107.157	74.902	107.157	57.2549
107.163	69.4118	107.162	69.4118
107.169	62.3529	107.168	70.9804
107.174	80.7843	107.173	72.549
107.18	76.8627	107.179	69.4118
107.185	78.8235	107.184	70.5882
107.191	74.5098	107.19	78.0392
107.196	69.4118	107.196	63.1373
107.202	77.2549	107.201	68.6274
107.208	74.902	107.207	68.2353
107.213	69.0196	107.212	69.4118
107.219	69.8039	107.218	69.0196
107.224	85.098	107.223	67.0588
107.23	78.0392	107.229	71.3726
107.235	80.7843	107.235	64.7059
107.241	69.8039	107.24	62.7451
107.247	72.1569	107.246	56.0784
107.252	79.2157	107.251	69.0196
107.258	71.7647	107.257	68.6274
107.263	77.6471	107.262	75.6863
107.269	73.7255	107.268	64.7059
107.274	79.2157	107.274	69.8039
107.28	71.3726	107.279	57.6471
107.286	72.1569	107.285	61.5686
107.291	65.8824	107.29	67.8431
107.297	84.7059	107.296	58.8235
107.302	70.1961	107.301	66.2745
107.308	71.7647	107.307	61.9608
107.313	74.902	107.313	70.5882
107.319	79.2157	107.318	67.451
107.325	76.8627	107.324	73.7255
107.33	74.902	107.329	69.8039
107.336	82.3529	107.335	70.5882
107.341	79.2157	107.34	60.7843
107.347	69.0196	107.346	63.5294
107.352	77.6471	107.352	78.0392
107.358	76.0784	107.357	76.4706
107.364	82.7451	107.363	66.2745
107.369	77.6471	107.368	61.9608
107.375	74.5098	107.374	63.5294
107.38	74.1176	107.379	63.1373
107.386	74.5098	107.385	82.3529
107.391	76.0784	107.391	66.6667
107.397	69.8039	107.396	67.451
107.403	76.0784	107.402	66.2745
107.408	77.6471	107.407	75.2941
107.414	77.6471	107.413	71.7647
107.419	86.6667	107.418	79.6078
107.425	82.7451	107.424	79.6078
107.43	75.6863	107.43	73.7255
107.436	78.0392	107.435	77.6471
107.442	81.1765	107.441	70.1961
107.447	77.6471	107.446	73.7255
107.453	77.6471	107.452	76.0784
107.458	92.1569	107.457	78.8235
107.464	86.6667	107.463	82.7451
107.469	79.2157	107.469	72.9412
107.475	91.3726	107.474	73.7255
107.481	92.549	107.48	82.7451
107.486	81.5686	107.485	81.5686
107.492	71.3726	107.491	87.451
107.497	83.1373	107.496	85.4902
107.503	74.1176	107.502	70.1961
107.509	74.5098	107.508	71.7647
107.514	85.4902	107.513	74.902
107.52	88.2353	107.519	74.902
107.525	78.4314	107.524	79.2157
107.531	81.5686	107.53	98.0392
107.536	81.5686	107.536	86.6667
107.542	76.8627	107.541	91.3726
107.548	85.4902	107.547	80.7843
107.553	103.137	107.552	86.6667
107.559	105.49	107.558	93.3333
107.564	79.6078	107.563	101.176
107.57	89.0196	107.569	89.8039
107.575	97.6471	107.575	78.0392
107.581	110.196	107.58	72.1569
107.587	105.49	107.586	86.6667
107.592	110.196	107.591	86.2745
107.598	103.922	107.597	90.1961
107.603	96.4706	107.603	100.784
107.609	90.1961	107.608	96.4706
107.615	91.3726	107.614	87.451
107.62	112.549	107.619	98.8235
107.626	114.902	107.625	87.8431
107.631	116.078	107.63	91.7647
107.637	96.4706	107.636	112.157
107.642	100.392	107.642	110.588
107.648	107.451	107.647	99.2157
107.654	110.588	107.653	92.9412
107.659	121.961	107.658	99.2157
107.665	111.765	107.664	90.1961
107.67	105.098	107.669	97.6471
107.676	101.569	107.675	101.961
107.681	102.745	107.681	102.353
107.687	102.353	107.686	101.569
107.693	118.039	107.692	101.569
107.698	127.451	107.697	104.314
107.704	127.059	107.703	116.078
107.709	123.529	107.709	96.4706
107.715	129.02	107.714	110.588
107.721	114.51	107.72	138.039
107.726	114.118	107.725	143.137
107.732	119.216	107.731	133.333
107.737	126.667	107.736	113.725
107.743	142.745	107.742	112.157
107.749	142.353	107.748	129.412
107.754	136.863	107.753	130.196
107.76	150.588	107.759	125.882
107.765	170.98	107.764	150.98
107.771	150.196	107.77	140
107.776	136.078	107.776	155.686
107.782	142.745	107.781	160.392
107.788	149.804	107.787	148.627
107.793	154.118	107.792	129.804
107.799	176.863	107.798	147.059
107.804	174.51	107.803	127.843
107.81	187.451	107.809	142.745
107.816	178.824	107.815	160.784
107.821	174.902	107.82	147.451
107.827	165.882	107.826	155.294
107.832	178.824	107.831	155.294
107.838	194.51	107.837	169.02
107.843	252.549	107.843	181.569
107.849	234.51	107.848	192.549
107.855	218.824	107.854	186.275
107.86	221.569	107.859	187.843
107.866	255.686	107.865	194.118
107.871	262.353	107.871	220.784
107.877	287.451	107.876	232.549
107.883	272.157	107.882	245.882
107.888	270.588	107.887	240.784
107.894	271.765	107.893	237.255
107.899	300	107.898	225.49
107.905	308.235	107.904	257.647
107.91	330.588	107.91	266.275
107.916	342.353	107.915	277.647
107.922	307.059	107.921	294.51
107.927	365.882	107.926	318.431
107.933	345.882	107.932	331.373
107.938	387.451	107.938	332.941
107.944	407.843	107.943	349.412
107.95	425.098	107.949	339.608
107.955	405.882	107.954	346.667
107.961	434.51	107.96	349.412
107.966	456.863	107.966	392.157
107.972	441.569	107.971	389.02
107.978	423.529	107.977	399.216
107.983	401.176	107.982	403.137
107.989	392.549	107.988	396.471
107.994	372.549	107.993	396.863
108	349.804	107.999	350.196
108.006	338.431	108.005	325.49
108.011	312.941	108.01	317.255
108.017	298.824	108.016	336.471
108.022	277.255	108.021	311.765
108.028	241.176	108.027	272.157
108.033	200.392	108.033	270.588
108.039	194.51	108.038	265.882
108.045	196.863	108.044	267.451
108.05	168.627	108.049	244.706
108.056	140.784	108.055	201.569
108.061	107.059	108.061	150.588
108.067	85.8824	108.066	131.765
108.073	74.902	108.072	117.255
108.078	80.7843	108.077	83.9216
108.084	74.5098	108.083	79.2157
108.089	78.8235	108.089	70.5882
108.095	78.8235	108.094	73.3333
108.101	80	108.1	88.2353
108.106	81.5686	108.105	74.1176
108.112	75.6863	108.111	79.6078
108.117	76.8627	108.116	83.5294
108.123	80	108.122	78.0392
108.129	72.549	108.128	71.7647
108.134	66.2745	108.133	93.3333
108.14	72.1569	108.139	86.2745
108.145	81.9608	108.144	79.2157
108.151	85.098	108.15	86.2745
108.157	81.1765	108.156	75.6863
108.162	96.0784	108.161	75.2941
108.168	79.6078	108.167	80.3922
108.173	68.2353	108.172	81.1765
108.179	70.9804	108.178	73.7255
108.184	72.549	108.184	67.451
108.19	86.2745	108.189	83.9216
108.196	76.0784	108.195	75.6863
108.201	93.7255	108.2	78.8235
108.207	80.3922	108.206	79.6078
108.212	85.8824	108.212	78.4314
108.218	90.5882	108.217	85.4902
108.224	84.7059	108.223	81.9608
108.229	90.9804	108.228	66.2745
108.235	92.549	108.234	78.8235
108.24	90.5882	108.24	90.5882
108.246	88.6274	108.245	94.5098
108.252	82.3529	108.251	92.549
108.257	80	108.256	87.451
108.263	87.8431	108.262	78.4314
108.268	82.3529	108.268	92.9412
108.274	96.0784	108.273	88.2353
108.28	88.2353	108.279	89.4118
108.285	89.8039	108.284	89.4118
108.291	85.4902	108.29	85.8824
108.296	85.8824	108.296	84.3137
108.302	86.2745	108.301	90.1961
108.308	103.137	108.307	87.8431
108.313	100.784	108.312	92.9412
108.319	92.1569	108.318	94.1176
108.324	80.7843	108.324	90.9804
108.33	87.451	108.329	91.7647
108.336	76.0784	108.335	88.2353
108.341	85.4902	108.34	90.1961
108.347	94.902	108.346	82.7451
108.352	77.2549	108.352	78.0392
108.358	85.098	108.357	74.1176
108.364	92.1569	108.363	84.7059
108.369	98.0392	108.368	82.3529
108.375	86.6667	108.374	86.6667
108.38	89.4118	108.38	88.6274
108.386	92.549	108.385	101.569
108.392	95.2941	108.391	107.451
108.397	82.7451	108.396	99.2157
108.403	74.1176	108.402	102.353
108.408	83.5294	108.408	90.1961
108.414	90.9804	108.413	90.9804
108.42	98.8235	108.419	99.6078
108.425	88.2353	108.424	89.8039
108.431	84.3137	108.43	89.8039
108.436	86.6667	108.436	92.1569
108.442	90.1961	108.441	72.9412
108.448	102.353	108.447	87.8431
108.453	100.784	108.452	90.1961
108.459	103.137	108.458	87.0588
108.464	89.8039	108.464	89.4118
108.47	81.9608	108.469	103.529
108.476	80	108.475	89.0196
108.481	106.275	108.48	84.7059
108.487	96.8627	108.486	84.3137
108.492	101.569	108.492	96.8627
108.498	98.4314	108.497	86.6667
108.504	107.843	108.503	107.451
108.509	110.588	108.508	100.784
108.515	100.784	108.514	102.353
108.52	113.725	108.52	84.7059
108.526	108.627	108.525	103.922
108.532	90.9804	108.531	114.118
108.537	109.412	108.536	104.314
108.543	131.373	108.542	99.6078
108.548	127.451	108.548	101.176
108.554	101.961	108.553	90.5882
108.56	121.569	108.559	98.0392
108.565	127.843	108.564	100.784
108.571	118.039	108.57	105.882
108.577	115.294	108.576	95.6863
108.582	113.333	108.581	100.784
108.588	128.235	108.587	109.412
108.593	116.471	108.592	109.02
108.599	118.431	108.598	103.922
108.605	111.765	108.604	112.157
108.61	122.353	108.609	98.4314
108.616	119.608	108.615	95.6863
108.621	127.843	108.62	96.8627
108.627	121.569	108.626	94.5098
108.633	129.02	108.632	107.059
108.638	132.941	108.637	117.255
108.644	126.667	108.643	119.608
108.649	131.373	108.649	101.176
108.655	147.059	108.654	108.627
108.661	130.588	108.66	124.314
108.666	116.078	108.665	108.235
108.672	126.275	108.671	100.784
108.677	136.863	108.677	114.118
108.683	147.059	108.682	127.059
108.689	141.176	108.688	116.471
108.694	138.431	108.693	115.686
108.7	136.471	108.699	133.333
108.705	144.314	108.705	146.275
108.711	158.039	108.71	129.804
108.717	167.451	108.716	129.804
108.722	156.471	108.721	125.098
108.728	152.549	108.727	129.804
108.734	162.353	108.733	133.333
108.739	151.765	108.738	136.863
108.745	170.98	108.744	167.059
108.75	177.255	108.749	182.353
108.756	172.549	108.755	136.863
108.762	184.314	108.761	156.863
108.767	197.255	108.766	169.804
108.773	220.784	108.772	149.02
108.778	216.471	108.778	165.49
108.784	222.353	108.783	163.922
108.79	242.353	108.789	147.451
108.795	220.784	108.794	189.02
108.801	225.49	108.8	171.373
108.806	227.059	108.806	174.902
108.812	235.294	108.811	169.804
108.818	256.863	108.817	164.314
108.823	273.333	108.822	194.51
108.829	259.608	108.828	193.725
108.835	309.02	108.834	195.686
108.84	281.569	108.839	184.706
108.846	332.157	108.845	190.588
108.851	335.686	108.85	234.118
108.857	353.333	108.856	241.961
108.863	339.608	108.862	242.353
108.868	344.314	108.867	245.49
108.874	361.961	108.873	263.529
108.879	374.118	108.879	253.725
108.885	414.118	108.884	261.176
108.891	455.294	108.89	293.333
108.896	445.49	108.895	291.373
108.902	432.157	108.901	314.118
108.907	471.765	108.907	323.529
108.913	472.157	108.912	314.118
108.919	467.451	108.918	302.353
108.924	443.922	108.923	295.294
108.93	420	108.929	271.373
108.936	405.098	108.935	281.961
108.941	441.569	108.94	293.725
108.947	468.627	108.946	319.608
108.952	463.529	108.952	316.863
108.958	436.078	108.957	354.118
108.964	432.549	108.963	356.471
108.969	450.98	108.968	362.353
108.975	480	108.974	371.373
108.98	463.529	108.98	376.863
108.986	430.588	108.985	344.314
108.992	403.922	108.991	310.98
108.997	355.294	108.996	316.471
109.003	366.275	109.002	275.294
109.009	295.686	109.008	237.647
109.014	228.235	109.013	197.647
109.02	212.157	109.019	147.843
109.025	177.647	109.025	148.627
109.031	168.627	109.03	145.49
109.037	160.392	109.036	141.569
109.042	147.451	109.041	135.294
109.048	138.824	109.047	145.49
109.053	156.078	109.053	123.922
109.059	162.353	109.058	89.4118
109.065	146.667	109.064	121.569
109.07	139.216	109.069	101.961
109.076	140.392	109.075	102.745
109.082	118.431	109.081	100.392
109.087	100	109.086	83.9216
109.093	80.3922	109.092	72.1569
109.098	74.902	109.098	71.3726
109.104	72.549	109.103	70.9804
109.11	68.2353	109.109	72.549
109.115	70.5882	109.114	68.6274
109.121	77.2549	109.12	78.0392
109.127	62.7451	109.126	66.2745
109.132	73.7255	109.131	58.0392
109.138	63.9216	109.137	68.2353
109.143	69.4118	109.143	74.5098
109.149	62.7451	109.148	65.8824
109.155	58.4314	109.154	59.6078
109.16	71.7647	109.159	60.7843
109.166	67.0588	109.165	69.4118
109.171	81.1765	109.171	58.4314
109.177	75.6863	109.176	60.3922
109.183	84.7059	109.182	64.3137
109.188	78.8235	109.187	68.2353
109.194	73.7255	109.193	62.3529
109.2	72.1569	109.199	63.1373
109.205	67.8431	109.204	57.2549
109.211	67.0588	109.21	67.451
109.216	77.6471	109.216	65.098
109.222	69.8039	109.221	67.0588
109.228	66.6667	109.227	62.3529
109.233	68.6274	109.232	63.9216
109.239	77.2549	109.238	58.8235
109.245	77.2549	109.244	60.3922
109.25	71.7647	109.249	66.6667
109.256	73.3333	109.255	57.2549
109.261	68.2353	109.261	70.5882
109.267	80.7843	109.266	63.5294
109.273	77.6471	109.272	73.7255
109.278	73.3333	109.277	69.8039
109.284	73.3333	109.283	74.902
109.29	81.1765	109.289	68.2353
109.295	73.3333	109.294	66.2745
109.301	75.2941	109.3	70.1961
109.306	77.2549	109.306	73.3333
109.312	75.6863	109.311	78.0392
109.318	76.8627	109.317	64.3137
109.323	64.7059	109.322	72.1569
109.329	75.6863	109.328	62.3529
109.335	66.6667	109.334	60.3922
109.34	69.8039	109.339	63.9216
109.346	69.0196	109.345	63.9216
109.351	88.2353	109.351	62.3529
109.357	77.6471	109.356	70.9804
109.363	76.4706	109.362	69.0196
109.368	65.4902	109.367	72.549
109.374	73.3333	109.373	64.3137
109.38	69.4118	109.379	69.0196
109.385	73.3333	109.384	58.4314
109.391	62.3529	109.39	64.7059
109.396	61.9608	109.396	56.8627
109.402	67.451	109.401	66.2745
109.408	68.6274	109.407	71.3726
109.413	69.8039	109.412	70.5882
109.419	68.2353	109.418	71.7647
109.425	77.6471	109.424	70.1961
109.43	81.5686	109.429	76.8627
109.436	67.0588	109.435	71.3726
109.441	71.3726	109.441	77.2549
109.447	78.4314	109.446	73.3333
109.453	78.4314	109.452	69.4118
109.458	81.1765	109.457	72.549
109.464	84.7059	109.463	71.7647
109.47	71.3726	109.469	61.9608
109.475	70.1961	109.474	63.9216
109.481	56.8627	109.48	65.098
109.486	65.098	109.486	60
109.492	66.2745	109.491	64.7059
109.498	68.2353	109.497	72.9412
109.503	74.902	109.502	73.7255
109.509	86.2745	109.508	74.902
109.515	79.2157	109.514	63.5294
109.52	79.6078	109.519	57.2549
109.526	74.1176	109.525	67.0588
109.532	86.2745	109.531	71.3726
109.537	74.902	109.536	75.2941
109.543	72.9412	109.542	69.4118
109.548	78.4314	109.548	73.7255
109.554	81.5686	109.553	60.7843
109.56	78.8235	109.559	77.6471
109.565	87.0588	109.564	69.0196
109.571	83.1373	109.57	83.9216
109.577	85.8824	109.576	72.549
109.582	74.902	109.581	76.0784
109.588	74.1176	109.587	76.0784
109.593	80.3922	109.593	84.3137
109.599	85.098	109.598	80.3922
109.605	81.5686	109.604	81.9608
109.61	77.2549	109.609	83.5294
109.616	83.1373	109.615	63.9216
109.622	79.2157	109.621	72.9412
109.627	77.6471	109.626	80
109.633	80.7843	109.632	86.6667
109.639	79.6078	109.638	80.7843
109.644	87.451	109.643	83.9216
109.65	89.4118	109.649	76.4706
109.655	79.2157	109.655	86.2745
109.661	85.4902	109.66	91.3726
109.667	100.392	109.666	86.2745
109.672	94.1176	109.671	87.0588
109.678	91.3726	109.677	84.3137
109.684	95.2941	109.683	96.4706
109.689	89.8039	109.688	97.6471
109.695	93.3333	109.694	96.4706
109.7	107.059	109.7	95.6863
109.706	103.529	109.705	95.2941
109.712	110.98	109.711	79.6078
109.717	83.9216	109.717	75.2941
109.723	85.8824	109.722	84.3137
109.729	115.686	109.728	83.5294
109.734	125.49	109.733	90.5882
109.74	109.804	109.739	85.8824
109.746	112.549	109.745	77.2549
109.751	125.49	109.75	88.2353
109.757	122.353	109.756	95.2941
109.762	102.745	109.762	92.1569
109.768	101.569	109.767	91.3726
109.774	92.1569	109.773	94.902
109.779	97.2549	109.779	99.2157
109.785	105.098	109.784	112.157
109.791	103.922	109.79	106.275
109.796	110.588	109.795	88.6274
109.802	115.294	109.801	92.1569
109.808	109.412	109.807	92.1569
109.813	114.902	109.812	101.961
109.819	150.98	109.818	107.059
109.824	141.961	109.824	94.5098
109.83	135.294	109.829	110.196
109.836	130.98	109.835	118.824
109.841	143.922	109.841	118.431
109.847	154.51	109.846	120.392
109.853	158.824	109.852	134.51
109.858	163.922	109.857	132.941
109.864	151.765	109.863	141.569
109.87	163.922	109.869	144.314
109.875	165.49	109.874	171.373
109.881	175.294	109.88	194.902
109.887	194.118	109.886	193.725
109.892	187.843	109.891	174.118
109.898	192.549	109.897	185.49
109.903	202.745	109.903	180.784
109.909	187.843	109.908	178.824
109.915	216.863	109.914	190.196
109.92	252.157	109.919	190.196
109.926	251.765	109.925	218.824
109.932	266.275	109.931	261.961
109.937	256.863	109.936	273.725
109.943	260.392	109.942	261.961
109.949	245.098	109.948	271.373
109.954	286.667	109.953	243.137
109.96	323.137	109.959	233.725
109.965	325.882	109.965	268.627
109.971	290.196	109.97	280
109.977	267.451	109.976	249.412
109.982	203.922	109.982	189.412
109.988	156.471	109.987	160.392
109.994	158.824	109.993	136.863
109.999	145.882	109.998	119.216
110.005	130.196	110.004	104.706
110.011	108.627	110.01	91.7647
110.016	109.412	110.015	94.1176
110.022	115.686	110.021	96.4706
110.028	93.7255	110.027	101.961
110.033	88.6274	110.032	94.902
110.039	82.3529	110.038	91.7647
110.044	78.4314	110.044	78.8235
110.05	73.7255	110.049	78.0392
110.056	64.3137	110.055	67.8431
110.061	67.8431	110.061	59.2157
110.067	71.3726	110.066	60.3922
110.073	81.1765	110.072	62.3529
110.078	80	110.077	64.7059
110.084	78.4314	110.083	56.8627
110.09	61.5686	110.089	49.4118
110.095	83.9216	110.094	61.1765
110.101	71.7647	110.1	58.0392
110.107	62.3529	110.106	60
110.112	67.0588	110.111	68.2353
110.118	72.1569	110.117	63.5294
110.123	57.2549	110.123	56.0784
110.129	66.2745	110.128	52.549
110.135	67.451	110.134	57.2549
110.14	64.3137	110.14	60.3922
110.146	74.1176	110.145	65.098
110.152	69.8039	110.151	62.3529
110.157	62.3529	110.156	69.8039
110.163	71.7647	110.162	72.1569
110.169	70.9804	110.168	65.098
110.174	63.5294	110.173	65.098
110.18	68.2353	110.179	66.6667
110.186	62.7451	110.185	72.9412
110.191	60.3922	110.19	64.3137
110.197	68.2353	110.196	66.2745
110.203	67.451	110.202	63.9216
110.208	63.9216	110.207	65.8824
110.214	64.3137	110.213	57.2549
110.219	65.098	110.219	60.7843
110.225	60.7843	110.224	65.098
110.231	70.9804	110.23	67.0588
110.236	69.8039	110.236	74.902
110.242	78.8235	110.241	66.6667
110.248	66.6667	110.247	70.1961
110.253	83.1373	110.252	60.3922
110.259	63.5294	110.258	67.451
110.265	69.4118	110.264	67.451
110.27	63.5294	110.269	69.4118
110.276	74.902	110.275	58.4314
110.282	76.8627	110.281	60.3922
110.287	66.6667	110.286	56.0784
110.293	70.5882	110.292	72.549
110.299	69.4118	110.298	72.9412
110.304	69.8039	110.303	61.9608
110.31	74.5098	110.309	68.2353
110.316	66.6667	110.315	61.1765
110.321	65.098	110.32	62.7451
110.327	80.3922	110.326	63.1373
110.332	62.3529	110.332	56.4706
110.338	77.2549	110.337	71.3726
110.344	56.0784	110.343	58.0392
110.349	57.2549	110.349	62.3529
110.355	54.5098	110.354	60.7843
110.361	66.2745	110.36	45.8824
110.366	72.9412	110.365	63.5294
110.372	83.9216	110.371	72.1569
110.378	81.9608	110.377	63.9216
110.383	74.902	110.382	70.9804
110.389	76.4706	110.388	73.3333
110.395	73.7255	110.394	61.1765
110.4	63.1373	110.399	53.3333
110.406	53.3333	110.405	62.7451
110.412	65.4902	110.411	73.3333
110.417	67.451	110.416	72.549
110.423	74.5098	110.422	65.098
110.429	72.549	110.428	70.9804
110.434	73.7255	110.433	63.9216
110.44	75.2941	110.439	72.1569
110.445	71.3726	110.445	63.9216
110.451	76.8627	110.45	63.9216
110.457	72.1569	110.456	68.6274
110.462	72.549	110.462	74.902
110.468	71.3726	110.467	76.4706
110.474	86.2745	110.473	76.4706
110.479	85.8824	110.479	68.2353
110.485	71.3726	110.484	67.8431
110.491	69.8039	110.49	67.451
110.496	87.0588	110.495	71.7647
110.502	70.1961	110.501	66.2745
110.508	81.5686	110.507	70.1961
110.513	77.6471	110.512	65.8824
110.519	79.2157	110.518	69.8039
110.525	80	110.524	80.3922
110.53	83.5294	110.529	74.1176
110.536	67.8431	110.535	64.3137
110.542	73.7255	110.541	57.2549
110.547	72.549	110.546	79.6078
110.553	86.2745	110.552	76.4706
110.559	80.3922	110.558	71.3726
110.564	84.3137	110.563	73.3333
110.57	81.9608	110.569	87.451
110.576	81.1765	110.575	68.6274
110.581	70.1961	110.58	63.9216
110.587	62.7451	110.586	75.6863
110.593	80.7843	110.592	87.0588
110.598	85.4902	110.597	84.3137
110.604	82.7451	110.603	81.1765
110.609	80.7843	110.609	75.6863
110.615	80.3922	110.614	81.1765
110.621	74.1176	110.62	76.0784
110.626	87.8431	110.626	78.0392
110.632	82.3529	110.631	72.549
110.638	83.9216	110.637	81.5686
110.643	76.8627	110.643	86.6667
110.649	84.3137	110.648	83.1373
110.655	95.6863	110.654	88.2353
110.66	82.3529	110.66	87.0588
110.666	90.1961	110.665	78.8235
110.672	90.5882	110.671	90.9804
110.677	94.5098	110.677	91.3726
110.683	102.745	110.682	92.9412
110.689	103.922	110.688	91.3726
110.694	101.176	110.694	94.1176
110.7	101.176	110.699	92.9412
110.706	83.9216	110.705	84.3137
110.711	92.549	110.71	96.0784
110.717	105.882	110.716	102.745
110.723	106.667	110.722	99.6078
110.728	103.137	110.727	85.4902
110.734	101.176	110.733	78.8235
110.74	100.784	110.739	89.8039
110.745	105.882	110.744	100.784
110.751	106.275	110.75	104.314
110.757	119.216	110.756	102.353
110.762	115.294	110.761	107.843
110.768	143.137	110.767	100.784
110.774	130.98	110.773	97.6471
110.779	112.157	110.778	107.059
110.785	119.216	110.784	96.4706
110.791	116.863	110.79	92.549
110.796	140	110.795	94.5098
110.802	141.569	110.801	119.608
110.808	146.667	110.807	113.333
110.813	141.176	110.812	105.882
110.819	150.196	110.818	124.706
110.825	148.627	110.824	121.961
110.83	142.745	110.829	133.333
110.836	149.412	110.835	144.706
110.842	158.824	110.841	146.667
110.847	141.569	110.846	147.059
110.853	173.333	110.852	152.941
110.859	191.373	110.858	152.157
110.864	170.196	110.863	149.412
110.87	202.745	110.869	160
110.876	234.902	110.875	164.314
110.881	261.176	110.88	190.196
110.887	254.902	110.886	209.804
110.893	226.275	110.892	183.137
110.898	258.431	110.897	215.686
110.904	293.333	110.903	222.353
110.91	285.49	110.909	224.314
110.915	309.412	110.914	216.863
110.921	319.216	110.92	240.784
110.927	341.176	110.926	263.529
110.932	343.922	110.931	281.569
110.938	374.51	110.937	298.824
110.944	359.608	110.943	289.804
110.949	372.549	110.948	322.745
110.955	370.196	110.954	348.235
[truncated: 78,576 more rows]

## Sheet: Fig. 2c
Batch	104.05	105.05	106.15	109.05	111.049	113.049	114.951	117.148	120.05	121.15	122.05	123.549	125.049	127.099	129.149	130.049	131.598	133.148	134.12	135.148	137.149	139.049	141.049	143.049	144.548	146.048	147.148	148.048	149.048	149.85	150.13	151.147	153.147	155.049	157.049	159.048	160.598	162.148	163.148	164.048	165.147	167.114	169.08	171.047	173.046	175.048	176.548	178.048	178.847
1	1998.08	217.698	29.2343	79.5284	46.5804	2921.2	1418.47	387.059	905.737	214.998	159.227	9.49251	555.82	25.6033	141.044	95.2777	8.52684	287.144	59.2105	166.368	156.193	464.685	875.365	174.661	24.1817	387.799	304.484	159.56	232.099	52.1039	52.1039	104.232	100.87	465.1	577.701	199.11	19.0545	310.236	205.813	156.966	323.815	59.1421	169.065	260.396	238.136	149.767	15.8712	141.208	83.4221
2	2270.14	190.318	29.6584	52.5916	28.0689	3134.61	1459.38	329.593	983.258	189.641	160.555	9.10534	356.112	17.9096	112.145	79.5888	13.4313	244.071	47.7437	142.866	127.076	347.637	607.96	124.949	18.7086	310.606	243.137	125.145	218.486	42.247	42.247	87.5135	84.2733	394.834	459.289	159.638	24.9855	279.781	175.515	128.441	226.384	47.2715	141.406	233.967	196.127	124.666	13.1191	133.283	67.3945
3	2946.4	243.291	23.0252	55.1096	39.7686	4423.26	1922.44	379.73	1048.64	176.326	148.421	14.6865	377.653	11.85	81.0038	70.3205	16.0438	250.264	36.3338	132.855	118.983	407.083	677.104	100.641	37.3042	295.028	203.693	126.472	202.573	30.6835	30.6835	70.7043	60.1637	469.944	557.476	159.458	33.2616	270.504	145.751	121.758	254.878	30.4515	112.363	277.455	223.608	113.643	16.7508	116.159	50.6466
4	2000.22	132.958	32.6059	34.7912	29.7223	2807.84	1380.34	254.041	1280.27	184.606	226.033	9.91816	244.179	29.5438	80.0145	57.0292	7.96631	212.246	51.6179	127.56	106.818	199.173	551.358	83.829	7.94535	191.726	194.866	75.2662	218.983	47.511	47.511	79.6702	65.7159	290.31	453.162	140.39	21.7262	253.844	149.18	104.123	179.424	47.1434	133.244	201.45	185.149	114.018	3.06199	155.938	69.4881
5	2933.48	211.329	25.2522	49.2425	18.7436	4209.87	1886.55	362.093	1219.55	182.2	176.06	23.987	301.296	10.3539	99.6919	78.3006	6.10666	239.249	44.4362	138.486	118.224	266.353	549.9	99.3132	22.78	266.732	195.618	96.8774	178.692	44.839	44.839	67.9669	63.6731	387.735	481.806	160.331	28.5439	274.498	131.005	110.26	195.678	35.062	115.35	227.583	189.918	122.947	7.43939	121.516	46.8867
6	2168.05	341.174	17.0315	32.437	28.1162	2258.28	1073.5	245.914	1171.8	332.377	178.481	10.6315	213.853	18.4492	72.722	70.3008	13.539	498.455	61.639	122.786	193.52	167.489	375.292	97.4375	28.5671	278.323	227.918	130.096	584.598	66.7668	66.7668	118.236	101.291	243.029	323.941	119.443	27.268	303.893	227.868	158.296	365.426	65.8708	186.604	200.87	174.727	115.032	19.0657	171.849	99.3823
7	3337.68	507.488	23.0223	45.5954	39.5708	3122.49	1407.59	290.872	1465.91	434.239	212.603	18.0955	211.341	21.0877	62.9313	69.4503	23.3788	815.119	62.9311	125.861	222.833	143.348	347.777	89.2647	32.018	250.058	236.54	134.131	918.196	71.3949	71.3949	132.62	104.496	221.653	287.416	111.43	32.7371	286.98	212.902	153.841	486.409	69.8867	157.931	185.396	155.656	99.0577	18.2498	151.706	78.4806
8	5125.53	2185.44	24.1428	129.846	64.5756	2286.9	1008.97	535.757	1379.87	1134.04	219.225	17.465	627.495	55.5608	177.796	245.856	56.5967	2931.1	240.215	334.683	536.679	423.321	756.798	242.874	62.1324	728.274	562.994	359.092	2137.32	205.753	205.753	317.065	293.859	407.667	471.74	244.403	41.3205	532.587	457.114	293.98	1014.2	150.615	374.551	239.964	230.732	180.504	20.6563	203.465	182.705
9	4780.26	482.168	24.4163	49.6441	34.9089	4612.26	1964.61	373.941	2100.74	446.955	278.883	20.8729	272.042	10.9091	68.5216	80.7046	28.7893	617.51	60.632	139.085	219.622	165.158	435.342	87.8992	41.8385	283.588	254.499	146.07	789.234	66.5799	66.5799	131.776	110.771	293.561	402.009	129.597	47.2107	361.197	252.787	178.774	494.132	68.3188	199.439	237.741	175.777	99.7796	19.9449	201.779	96.0962
10	1978.72	275.736	10.4703	51.8119	41.6208	2008	931.142	285.65	905.847	255.564	156.969	17.1317	244.3	11.4425	85.553	103.682	5.38245	507.843	84.7824	149.991	210.311	262.637	390.6	103.401	30.1534	302.873	195.481	157.314	578.342	59.1268	59.1268	132.996	122.824	334.982	398.779	132.247	38.5319	337.35	209.139	148.981	347.368	83.664	171.416	205.921	207.319	111.646	9.56049	187.426	90.2586
11	3532.69	498.58	27.3106	34.4637	31.3255	3513.07	1611.77	360.308	1344.5	366.407	190.173	10.6545	238.224	18.3276	76.8566	87.1501	33.823	907.375	74.3144	127.722	192.321	238.154	442.109	99.212	45.6294	369.995	254.321	164.077	923.321	68.5466	68.5466	120.261	107.588	350.111	397.577	152.598	34.5347	350.392	201.752	157.803	480.713	63.4474	162.202	256.908	195.05	135.473	22.1351	146.819	73.6041
12	2146.34	256.123	30.4798	56.4662	32.147	2166.84	1035.94	379.862	635.19	170.158	113.208	10.6727	336.326	18.5775	122.826	122.627	21.4185	275.84	56.1038	159.78	130.621	555.814	631.028	138.353	36.7475	438.8	272.609	164.878	174.22	34.4196	34.4196	78.1014	79.163	434.846	417.761	174.343	26.5463	266.868	142.546	123.416	251.965	36.2872	161.713	181.266	182.54	130.068	14.3626	89.8833	60.8731
13	2630.18	278.847	21.3121	41.6347	36.7301	3268.01	1475.23	392.337	679.249	157.613	99.1302	14.4517	260.375	10.7852	78.9249	89.9332	34.0851	245.344	43.8222	141.521	100.723	506.035	568.843	120.312	43.0389	340.486	198.342	122.559	159.461	17.9572	17.9572	62.1419	52.7676	469.47	421.333	169.606	29.1554	225.964	106.709	98.9414	268.349	24.2414	123.324	210.482	177.197	107.537	11.7091	78.7189	43.7854
14	3034.9	333.77	21.5992	61.106	37.4633	3239.08	1458.05	466.032	736.481	183.251	117.538	10.6269	407.391	23.1599	104.896	121.832	28.7331	325.574	46.7662	180.405	120.37	579.152	678.832	138.763	48.8817	433.767	230.616	149.766	189.287	25.2557	25.2557	80.9474	72.9379	487.956	495.71	207.612	38.5093	262.646	128.16	119.819	349.466	38.7636	147.159	204.879	197.254	133.308	12.0735	79.2546	42.175
15	4169.32	724.214	30.4852	73.4759	60.6207	4042.16	1824.33	524.189	1425.61	465.902	217.133	13.1176	441.579	24.1049	127.151	169.97	26.7076	1284.59	136.393	245.702	276.408	631.781	841.693	190.726	36.6078	556.998	408.196	223.643	1077.6	111.998	111.998	188.121	137.11	612.54	619.389	254.922	28.8216	493.959	297.111	227.364	620.982	72.4021	237.711	328.351	263.804	189.311	22.4478	211.223	123.001
16	6910.26	1720.74	88.5854	273.299	102.822	6695.71	3515.31	1181.45	2264.58	1093.52	355.521	70.8864	1530.01	76.5665	440.057	726.436	57.5578	3135.62	316.532	771.684	696.291	2251.52	2586.03	617.334	62.8582	1990.71	1188.34	890.699	2144.06	341.936	341.936	466.122	379.137	1767.21	1718.73	601.879	33.9866	1357.65	848.019	712.331	1361.46	230.502	670.746	743.565	621.119	431.293	44.2595	469.725	349.824
17	5105.52	416.572	26.1767	54.8592	46.8533	7503.88	3369.06	522.081	2012.19	374.711	287.043	19.7036	312.76	22.0296	79.5737	111.256	33.7627	551.588	67.7498	169.665	209.827	425.497	624.89	121.182	62.9316	428.155	420.125	273.948	634.692	65.1013	65.1013	141.363	114.719	699.972	704.283	222.194	64.092	498.693	364.807	273.155	452.756	65.6149	213.921	480.119	366.821	177.442	33.9288	266.968	104.79
18	4298.67	380.264	33.9707	49.7293	44.955	6069.35	2649.67	435.936	1699.87	325.498	231.942	26.2442	274.352	15.7262	71.4127	108.078	35.3622	532.31	59.0507	147.013	179.854	480.866	646.214	118.416	55.5838	424.381	349.144	228.969	533.654	58.6826	58.6826	117.44	99.2019	601.026	628.281	165.887	52.6964	432.988	279.023	233.151	388.576	52.197	168.181	389.44	296.102	139.355	26.8676	215.842	92.7903
19	3172.4	289.807	37.6137	99.3954	65.8727	4041.41	1990.84	440.095	1555.59	345.018	315.165	8.6159	508.245	40.0569	227.469	169.135	13.7552	504.383	83.6046	257.848	296.038	884.318	1224.18	264.469	22.6013	648.028	590.505	254.297	450.487	114.027	114.027	195.367	190.161	926.108	944.874	337.599	35.5886	605.176	431.749	250.316	438.404	100.921	327.117	473.175	393.028	209.133	13.2123	332.949	175.768
20	4784.54	507.884	29.2018	74.0899	52.4235	5777.27	2593.15	512.237	1656.19	405.788	245.732	22.326	430.681	17.2767	128.182	154.633	34.2288	709.693	82.926	214.326	263.604	659.776	893.819	169.881	58.3971	584.053	532.857	305.571	695.982	88.5296	88.5296	158.464	145.531	801.044	804.105	242.544	57.8547	552.126	416.604	274.851	476.116	71.8266	260.508	429.996	355.638	171.795	25.6115	250.239	134.227
21	2283.89	207.259	16.1385	26.2599	32.4814	3534.19	1597.11	273.789	958.175	186.292	127.696	13.0251	142.826	13.5697	43.2039	60.2531	22.3462	368.949	38.1992	84.7236	110.174	344.667	392.752	76.9757	33.5913	271.52	214.837	119.246	403.203	36.2541	36.2541	69.0486	67.5938	412.753	381.663	120.427	33.2977	264.271	167.471	118.101	252.046	33.752	117.673	269.328	194.073	94.0344	15.1945	125.138	62.4742
22	2133.47	188.394	21.9624	33.1188	29.3647	2720.87	1259.87	307.131	711.594	140.625	104.077	5.93356	168.622	11.3397	70.0264	102.474	16.5114	220.995	35.0534	81.6459	95.7564	572.419	534.239	109.403	25.8227	396.865	215.477	140.163	152.002	26.3727	26.3727	48.4265	75.7581	490.508	440.169	151.556	20.4326	277.286	121.076	124.112	181.233	31.703	133.134	224.707	190.548	99.9941	8.20739	102.946	48.1309
23	3667.93	337.169	9.57477	23.2503	40.1415	4319.07	1977.44	369.491	1484.71	265.565	207.956	10.5441	181.059	16.0202	71.5968	97.5974	16.2749	552.948	48.22	118.575	177.749	342.941	448.894	88.4502	25.9505	370.228	254.354	130.147	561.463	46.7695	46.7695	89.2426	93.1634	445.931	442.599	145.044	29.774	344.717	197.626	144.83	333.839	45.823	156.502	262.085	215.45	110.22	14.0535	154.266	81.0198
24	2873.72	258.096	15.6772	38.3765	23.7975	3273.96	1548.14	325.824	1128.2	192.452	153.698	6.47476	150.482	15.9306	76.5528	123.077	25.5201	390.988	47.8816	99.6924	140.228	636.916	584.897	107.995	19.0443	379.963	228.312	138.085	364.595	30.2524	30.2524	71.7618	91.1737	524.219	481.775	133.835	20.3999	301.261	157.544	132.597	221.658	38.7117	127.533	246.245	193.965	98.4453	16.1236	120.666	57.9981
25	2279.54	441.418	-4.99841	42.9988	24.4017	1978.57	837.98	237.742	616.18	263.276	85.237	5.84975	131.793	18.0353	45.5142	147.975	25.4706	861.193	67.71	77.0224	138.664	633.266	486.249	97.6724	13.6457	401.564	207.535	146.342	556.793	57.9858	57.9858	94.6694	70.3497	400.136	365.349	140.063	2.59371	231.659	154.33	124.213	291.543	43.9951	127.665	159.43	136.397	72.635	13.7836	73.1927	52.2361
26	2897.7	338.869	27.361	64.3154	40.7131	3594.67	1697.96	482.969	879.626	240.237	139.41	12.4491	361.689	20.8686	125.935	181.725	19.9851	450.701	72.1298	179.93	170.274	1113.79	1021.83	201.12	38.0279	703.427	339.725	243.814	292.341	40.128	40.128	93.1685	113.127	802.487	705.891	233.076	35.8558	410.643	194.333	184.932	308.776	53.7428	177.148	327.878	264.168	158.049	15.5719	139.41	79.8905
27	2572.76	1243.4	17.8413	37.9891	44.5525	1783.67	751.469	406.722	622.856	525.682	125.952	-1.99226	272.341	38.5453	107.855	275.616	30.8672	1750.69	152.627	133.65	216.653	890.913	844.401	232.56	36.6915	695.198	368.631	291.363	992.521	99.9001	99.9001	131.085	149.739	534.099	448.488	176.268	17.1323	450.688	300.262	225.256	514.38	74.4284	172.69	215.55	224.028	92.806	9.215	100.551	77.3982
28	4693.76	425.159	20.5635	40.0833	54.7488	5898.54	2593.96	456.592	1587.28	293.152	210.734	15.731	220.415	8.86089	65.7211	106.671	33.382	711.955	55.9763	120.196	173.586	409.253	501.143	97.2301	56.0409	436.222	266.139	176.979	704.636	43.5275	43.5275	95.3227	97.849	577.008	542.284	184.011	61.8516	399.383	211.586	179.004	412.828	44.7573	148.812	356.072	273.6	128.564	30.0799	175.839	68.7872
29	3414.59	275.095	22.3205	25.8996	27.0501	3866.62	1677.89	354.665	1063.38	184.152	127.823	11.1159	172.108	7.71422	69.8136	95.3654	36.4894	352.388	34.8691	86.416	130.267	338.93	373.652	71.3075	53.7163	346.432	212.486	139.189	288.562	26.8134	26.8134	58.4813	76.844	437.82	389.503	129.68	51.8626	296.208	152.113	128.479	210.851	25.8521	119.581	243.468	186.711	100.911	20.8745	120.105	50.0022
30	5266.68	460.967	34.0741	60.9456	59.8581	6693.04	3051.96	638.1	1705.46	318.71	254.157	16.7274	350.189	22.3653	115.166	185.06	32.7097	598.585	72.5279	191.659	218.485	841.525	884.792	172.351	54.0054	660.509	372.951	243.583	440.613	43.8894	43.8894	97.4172	128.803	865.627	805.62	266.758	45.3937	494.204	243.45	225.355	395.257	47.7948	214.989	457.211	346.964	193.236	23.2356	189.275	83.635
31	5295.41	1620.95	15.4668	95.7978	62.1135	4228.51	2013.16	639.939	1614.17	832.265	232.076	17.245	602.447	48.6371	141.722	404.149	48.3276	2779.92	217.714	308.048	359.675	1161.37	1290.04	303.759	39.7648	1196.73	534.107	491.67	1773.6	183.602	183.602	249.516	230.279	846.848	894.747	305.916	40.0048	746.652	398.215	380.132	1044.5	117.243	355.954	404.191	335.781	220.502	30.1655	238.457	179.372
32	2721.81	191.474	14.9261	29.6673	26.726	3660.71	1685.23	280.067	1132.02	155.708	162.175	6.46197	114.065	13.4364	48.8637	63.7184	15.1563	199.046	27.6577	81.3311	105.881	274.948	324.517	62.9001	22.0514	263.449	135.364	98.5091	175.198	23.5355	23.5355	52.717	64.3842	363.248	366.574	106.12	24.189	268.03	107.991	111.569	145.655	28.7099	101.536	206.235	175.388	86.1231	14.6047	128.669	38.0524
33	5180.81	1079.16	24.4859	82.1292	49.0267	4315.17	1973.36	492.933	1306.48	621.302	202.014	20.69	440.998	26.0201	116.816	312.444	46.5771	1692.73	147.61	214.857	321.847	959.32	983.529	209.766	50.62	883.517	577.173	374.96	1247.87	116.304	116.304	165.799	182.355	818.801	746.223	236.733	41.7003	596.328	354.072	294.511	759.302	87.0891	327.419	357.673	300.007	170.279	15.6834	188.786	126.305
34	3656.07	313.068	24.6912	32.7548	39.2386	4623.59	2057.81	409.311	1301.38	222.027	188.319	9.5793	178.537	7.56627	63.2623	108.689	22.6492	369.95	45.8104	127.913	140.251	450.654	487.195	101.803	30.7624	383.491	211.306	140.41	314.736	34.189	34.189	60.9961	81.4283	515.904	484.775	155.106	31.1562	321.028	148.526	151.821	255.354	33.9097	135.39	263.685	237.608	99.3979	8.53101	141.42	47.8365
35	4357.31	629.376	18.2015	45.0621	32.0673	4277.43	1909.52	412.261	1200.09	371.064	168.055	16.7694	289.981	16.6514	81.4479	177.776	48.595	909.02	72.4622	151.662	218.238	597.651	665.922	135.631	57.1325	576.436	338.808	227.742	759.676	66.6323	66.6323	112.644	123.432	641.19	589.601	189.987	42.8099	434.63	225.887	203.925	481.246	55.5672	191.738	308.708	249.333	127.608	16.9369	157.738	75.8182
36	2748	238.943	12.0216	65.225	41.6955	3917.09	1884.09	366.407	1587.84	280.475	228.801	18.3575	329.614	36.166	96.7077	114.986	8.28714	318.915	62.1266	178.712	185.672	788.069	987.243	164.368	15.5198	441.397	255.913	179.443	290.158	66.7821	66.7821	120.993	131.727	748.355	834.656	239.781	26.2722	439.779	220.639	232.085	304.706	73.1042	162.985	356.626	334.924	175.086	18.1395	243.753	87.0776
37	4363.52	769.8	44.7636	47.0677	58.5203	4197.91	2143.91	513.763	2451.44	596.349	299.807	38.6549	321.748	54.3805	134.227	172.655	23.563	1056.48	141.17	277.01	381.776	684.309	976.459	193.8	4.81563	629.015	387.627	250.094	1062.74	156.499	156.499	261.183	198.398	743.107	778.599	226.895	17.071	649.545	239.492	326.61	675.876	109.24	267.316	309.709	324.99	197.765	66.696	270.401	134.008
38	5327.32	366.837	37.5213	51.3382	51.7733	7269.64	3119.16	436.019	2862.42	397.824	396.442	25.8663	234.208	16.7358	76.6114	54.5027	27.9705	374.361	50.9705	151.146	226.972	176.949	479.611	75.5405	39.3653	277.693	160.304	127.814	471.207	60.7966	60.7966	134.913	122.305	348.528	531.948	151.131	68.4881	400.045	220.214	191.551	362.946	63.3734	146.935	312.927	256.044	127.568	24.2904	255.708	84.9269
39	4058.43	400.587	18.9298	48.8649	34.7775	4280.4	1947.43	360.791	2027.16	373.832	289.278	16.8907	251.718	24.8286	88.2983	104.178	23.4579	538.713	76.1045	175.816	234.728	431.824	646.449	140.982	19.967	392.865	229.85	165.922	601.678	79.7514	79.7514	155.766	145.556	466.305	601.02	194.094	20.6985	444.237	232.723	209.112	463.022	85.662	193.664	275.778	237.634	136.728	11.0053	252.659	99.7574
40	2685.55	392.995	26.2354	4.17821	77.8842	3384.24	1603.7	332.479	744.27	275.276	108.763	-5.40702	228.316	-0.709422	62.2574	158.398	20.5547	1005.27	92.1097	165.609	164.524	592.416	655.241	138.541	48.012	446.926	247.973	179.52	735.301	57.3398	57.3398	112.614	76.182	628.754	496.851	182.68	42.545	313.672	193.379	159.42	451.272	78.9755	137.56	229.263	189.925	122.95	37.8046	108.779	37.63
41	4580.89	589.398	26.7325	50.4861	58.3348	5283.96	2378.54	504.383	1352.28	371.531	202.287	11.3795	322.517	17.6768	103.005	177.411	50.7371	994.2	87.3092	172.606	218.752	853.245	829.438	170.41	67.7757	634.329	411.241	255.075	779.841	67.9588	67.9588	121.751	124.655	824.718	721.009	232.929	62.8171	470.004	275.561	233.732	465.505	59.1791	213.537	394.488	312.069	163.003	34.4483	167.689	98.2733
42	4562.63	574.479	25.103	71.8123	52.9373	4970.54	2367.65	663.819	1357.92	381.109	213.941	14.4709	405.641	31.8146	150.027	272.625	25.0463	871.7	98.7899	232.726	267.44	1475.06	1310.91	263.642	40.954	927.66	543.042	345.684	617.229	74.448	74.448	134.449	179.095	1123.83	982.753	320.051	37.7281	591.125	332.147	269.381	460.104	73.6913	265.507	441.034	357.152	220.235	26.7311	212.343	127.403
43	4397.37	490.389	29.1159	55.0717	47.7857	4497.92	2089.57	513.934	1269.63	304.362	191.028	8.20181	293.354	24.7114	122.719	200.935	23.118	712.392	70.884	177.774	196.725	850.88	823.403	163.616	39.62	674.03	371.796	252.838	484.189	54.4995	54.4995	105.926	137.396	789.836	710.171	230.402	33.272	468.471	225.462	202.349	337.821	54.2035	223.071	337.095	281.084	151.925	14.4811	170.701	82.8335
44	5122.46	528.485	35.3247	65.8189	54.6068	6075.32	2738.37	607.249	1403.92	356.498	197.544	15.8716	395.932	27.5581	125.748	213.654	47.1172	814.945	79.6203	219.014	231.854	1164.85	1104.91	231.903	80.4669	767.539	446.777	283.555	599.288	52.8988	52.8988	135.3	142.436	1024.58	917.445	283.479	74.7622	522.279	304.208	237.766	452.016	57.5809	217.858	429.394	364.919	186.948	31.0309	168.909	93.5486
45	4918.07	667.362	29.8011	77.1538	67.902	4827.74	2379.17	553.604	1873.91	447.798	275.303	19.4721	405.972	55.9777	154.235	221.626	48.2075	1238.46	127.483	244.271	304.135	687.462	859.273	170.915	53.014	762.984	535.495	344.191	1057.58	130.811	130.811	154.63	188.058	736.34	709.411	269.977	33.3967	589.818	330.307	324.571	595.447	89.1268	336.266	353.245	363.503	171.987	24.4411	231.114	122.807
46	3928.51	431.774	29.581	63.5178	45.0027	4710.9	2242.75	498.708	1370.9	318.847	205.636	10.4102	307.95	23.8251	128.35	167.164	19.4867	610.513	73.9636	198.07	206.867	730.389	812.479	156.942	39.4048	581.4	376.669	215.113	499.349	64.0104	64.0104	124.886	136.489	732.547	701.666	235.986	42.411	471.579	297.438	211.26	346.11	68.8572	204.566	362.999	298.097	168.173	24.8408	197.531	97.6446
47	4150.8	319.793	27.0823	36.6994	65.9286	5393.63	2385.06	423.812	1391.19	246.205	190.45	17.3178	232.01	11.0467	67.9243	103.027	37.3551	363.289	41.4096	137.283	151.541	487.355	540.627	95.5516	54.1051	412.276	215.501	167.608	328.003	41.004	41.004	86.3652	91.5251	610.387	540.92	165.514	61.1402	376.981	181.868	178.392	262.642	33.6301	118.402	335.627	258.873	113.889	29.582	152.824	60.9828
48	6124.51	661.835	30.0487	41.8066	57.4261	6437.11	2892.82	561.739	1804.5	414.975	222.663	7.82378	266.646	9.97971	87.6772	217.226	44.8597	1075.57	83.2516	165.058	241.028	779.246	770.486	144.356	70.6124	715.998	338.057	279.318	874.676	70.4082	70.4082	132.68	136.64	865.996	774.372	248.857	61.1032	567.466	216.154	247.183	516.57	73.5769	190.533	424.679	347.553	170.685	17.9407	208.401	87.4275
49	5219.19	591.191	18.6715	28.8419	53.7974	5214.99	2263.39	430.864	1430.3	357.585	187.382	3.73616	165.162	9.26222	68.3239	192.033	56.919	987.072	89.4585	131.376	202.952	786.587	663.95	126.391	54.0565	621.978	248.803	241.45	817.783	52.0003	52.0003	101.703	117.219	734.442	642.417	206.534	60.9978	472.016	163.074	198.804	455.768	53.8254	156.831	354.162	289.437	135.506	15.938	170.378	61.4958
50	3748.66	2509.66	53.0641	253.493	95.3037	1752.32	866.622	747.487	929.106	1183.92	228.673	26.5292	1273.75	95.6223	375.826	519.366	43.2873	2863.82	333.257	499.32	707.9	1213.96	1537.48	492.821	51.5256	1472.27	588.198	645.618	1506.8	224.118	224.118	305.902	435.248	727.295	724.967	361.342	48.299	747.406	614.737	428.352	1065.18	191.275	397.113	297.132	326.131	309.364	37.7818	243.438	324.621
[truncated: 112 more columns]

## Sheet: Fig. 2d
		p value of normalization tests					p value of normalization tests
		≤0.005	0.005-0.05	0.05-0.5	≥0.5		Batch 1	Batch 2	Batch 3
Number of m/z features	batch 1	10	38	73	40		0.001	0.001	0.001
	batch 2	16	33	84	28		0.001	0.001	0.001
	batch 3	25	30	66	40		0.001	0.001	0.001
	mean	17	33.6667	74.3333	36		0.001	0.001	0.001
	SD	7.54983	4.04145	9.07377	6.9282		0.00138212	0.001	0.001
							0.00215401	0.001	0.001
							0.0026377	0.001	0.001
							0.00264797	0.00135338	0.001
							0.00412168	0.00201153	0.001
							0.00415144	0.00221101	0.001
							0.00537143	0.00245284	0.001
							0.00683741	0.00265745	0.001
							0.00847348	0.0028214	0.001
							0.00864878	0.00369183	0.001
							0.0106933	0.00400153	0.001
							0.0107743	0.00427423	0.001
							0.0117214	0.00516954	0.001
							0.0129528	0.00577331	0.001
							0.0139148	0.00589537	0.001
							0.0140172	0.00663118	0.001
							0.0142326	0.00744292	0.001
							0.0148503	0.008457	0.001
							0.0154535	0.00878851	0.00150561
							0.0159309	0.0101293	0.00217029
							0.0169349	0.0103386	0.00336448
							0.0182545	0.0105498	0.00732041
							0.0183663	0.0112776	0.00813457
							0.0186863	0.012616	0.00885566
							0.0190454	0.0127494	0.00888486
							0.0208799	0.0129539	0.0107881
							0.0217531	0.0140227	0.0119459
							0.0267286	0.0177999	0.0129134
							0.027243	0.0187986	0.0132704
							0.0277778	0.0240758	0.017706
							0.0280574	0.024348	0.0180269
							0.028679	0.0256718	0.0199849
							0.0307556	0.0269244	0.0210821
							0.0330113	0.0293501	0.023106
							0.0335103	0.031457	0.0231094
							0.0338104	0.0317558	0.0261467
							0.0350087	0.0344753	0.0285261
							0.036168	0.0376597	0.0295607
							0.0370924	0.0378221	0.0320315
							0.0385904	0.0382244	0.0366563
							0.0387097	0.0403463	0.0384032
							0.0403881	0.0409735	0.0404127
							0.0446626	0.0436395	0.0425017
							0.0480359	0.048852	0.0434334
							0.0531962	0.049569	0.0436265
							0.0546731	0.0512998	0.0454936
							0.0556939	0.0526341	0.0464909
							0.0564759	0.0556442	0.0470537
							0.0569849	0.0562912	0.0475164
							0.0604007	0.061459	0.0482756
							0.0648281	0.0644558	0.0494476
							0.0739388	0.08075	0.051258
							0.0770373	0.0905026	0.0529367
							0.0774133	0.0943341	0.0550746
							0.0813823	0.0985078	0.0631
							0.0852034	0.0995931	0.0649797
							0.0852564	0.100139	0.066755
							0.0857019	0.100532	0.0680546
							0.0867478	0.100556	0.0877661
							0.0868853	0.10546	0.0885761
							0.0878873	0.10666	0.0907546
							0.100978	0.107111	0.0914092
							0.108252	0.108131	0.094249
							0.108919	0.111734	0.0962366
							0.113386	0.120067	0.0987258
							0.122366	0.120375	0.101215
							0.134896	0.124521	0.101476
							0.137965	0.125541	0.102174
							0.163139	0.12948	0.110663
							0.175666	0.134252	0.112101
							0.175666	0.134406	0.126388
							0.180784	0.134898	0.131993
							0.189418	0.13858	0.133942
							0.195325	0.148545	0.136794
							0.203611	0.148605	0.139905
							0.203904	0.155024	0.144284
							0.208991	0.166896	0.156749
							0.218168	0.166896	0.157475
							0.219774	0.168474	0.158123
							0.22575	0.18427	0.162621
							0.236772	0.188378	0.163513
							0.237746	0.188378	0.173165
							0.23804	0.192266	0.174869
							0.240421	0.192388	0.176891
							0.242158	0.199375	0.180996
							0.252924	0.200861	0.190962
							0.258917	0.205501	0.196623
							0.260281	0.208199	0.202988
							0.270054	0.210512	0.217116
							0.277001	0.211655	0.236108
							0.29656	0.218304	0.239081
							0.31061	0.222604	0.249029
							0.312336	0.223185	0.249389
							0.313382	0.225231	0.249897
							0.317149	0.226472	0.256907
							0.32045	0.226799	0.257899
							0.329101	0.23387	0.265434
							0.333564	0.249961	0.274592
							0.337055	0.255659	0.286431
							0.338231	0.261034	0.300974
							0.341998	0.262271	0.301498
							0.367092	0.263184	0.301884
							0.375702	0.275487	0.307469
							0.382823	0.277398	0.318852
							0.389317	0.283228	0.322129
							0.390058	0.297084	0.333382
							0.396757	0.302206	0.344921
							0.407389	0.304368	0.365387
							0.420336	0.30588	0.380866
							0.427392	0.309902	0.42799
							0.432165	0.315775	0.448114
							0.447979	0.332658	0.458282
							0.457484	0.343947	0.458518
							0.465941	0.349048	0.472792
							0.47228	0.353577	0.472903
							0.479618	0.358871	0.472903
							0.482509	0.358934	0.491618
							0.5	0.363697	0.5
							0.5	0.370389	0.5
							0.5	0.383292	0.5
							0.5	0.3868	0.5
							0.5	0.39447	0.5
							0.5	0.431442	0.5
							0.5	0.434993	0.5
							0.5	0.435771	0.5
							0.5	0.452564	0.5
							0.5	0.455815	0.5
							0.5	0.471528	0.5
							0.5	0.490288	0.5
							0.5	0.5	0.5
							0.5	0.5	0.5
							0.5	0.5	0.5
							0.5	0.5	0.5
							0.5	0.5	0.5
							0.5	0.5	0.5
							0.5	0.5	0.5
							0.5	0.5	0.5
							0.5	0.5	0.5
							0.5	0.5	0.5
							0.5	0.5	0.5
							0.5	0.5	0.5
							0.5	0.5	0.5
							0.5	0.5	0.5
							0.5	0.5	0.5
							0.5	0.5	0.5
							0.5	0.5	0.5
							0.5	0.5	0.5
							0.5	0.5	0.5
							0.5	0.5	0.5
							0.5	0.5	0.5
							0.5	0.5	0.5
							0.5	0.5	0.5
							0.5	0.5	0.5
							0.5	0.5	0.5
							0.5	0.5	0.5
							0.5	0.5	0.5
							0.5	0.5	0.5

## Sheet: Fig. 3
Fig. 3b									Fig. 3c
Upper limit		Down limit		Average from 100 models		Double-blind test			10/10		30/30		50/50		100/100		120/120		135/135		140/140
1- Specificity	Sensitivity	1- Specificity	Sensitivity	1- Specificity	Sensitivity	1- Specificity	Sensitivity		1- Specificity	Sensitivity	1- Specificity	Sensitivity	1- Specificity	Sensitivity	1- Specificity	Sensitivity	1- Specificity	Sensitivity	1- Specificity	Sensitivity	1- Specificity	Sensitivity
0	0	0	0	0	0	1	1		0	0	0	0	0	0	0	0	0	0	0	0	0	0
0	0.03333	0.03333	0	0	0.03333	0.97143	1		0.000152381	0.00699	0.0001	0.00823	0	0.01	0	0.02	0	0.03333	0.0002	0.06647	0.0006	0.0994
0	0.06667	0.06667	0	0	0.06667	0.94286	1		0.000466667	0.01382	0.000216667	0.01645	0	0.02	6.66667e-05	0.03993	0.000133333	0.06653	0.00113	0.1322	0.003	0.197
0	0.06667	0.1	0.03333	0.000333333	0.09967	0.91429	1		0.000933333	0.0205	0.00035	0.02465	6.66667e-05	0.02993	6.66667e-05	0.05993	0.000466667	0.09953	0.00313	0.19687	0.00627	0.29373
0	0.1	0.13333	0.03333	0.003	0.13033	0.88571	1		0.00166	0.02691	0.0005	0.03283	0.000133333	0.03987	0.000266667	0.07973	0.000866667	0.13247	0.0058	0.26087	0.0116	0.3884
0	0.13333	0.16667	0.03333	0.00667	0.16	0.85714	1		0.00246	0.03326	0.00075	0.04092	0.000266667	0.04973	0.000333333	0.09967	0.0016	0.16507	0.0088	0.32453	0.0176	0.4824
0	0.16667	0.2	0.03333	0.00667	0.19333	0.85714	0.95652		0.00303	0.03983	0.00103	0.04897	0.000566667	0.05943	0.000733333	0.11927	0.00333	0.19667	0.01233	0.38767	0.02593	0.57407
0	0.2	0.23333	0.03333	0.00667	0.22667	0.82857	0.95652		0.00356	0.04644	0.00137	0.05697	0.001	0.069	0.00113	0.13887	0.00553	0.2278	0.0156	0.45107	0.0412	0.6588
0	0.23333	0.26667	0.03333	0.00667	0.26	0.8	0.95652		0.00442	0.05272	0.0017	0.06497	0.00137	0.07863	0.00193	0.15807	0.00733	0.25933	0.01967	0.51367	0.065	0.735
0	0.26667	0.3	0.03333	0.007	0.293	0.77143	0.95652		0.00519	0.0591	0.00217	0.07283	0.00167	0.08833	0.0024	0.1776	0.0088	0.2912	0.02593	0.57407	0.10007	0.79993
0	0.3	0.33333	0.03333	0.009	0.32433	0.74286	0.95652		0.00602	0.0654	0.00258	0.08075	0.0021	0.0979	0.0032	0.1968	0.01047	0.32287	0.0356	0.63107	0.14573	0.85427
0	0.33333	0.36667	0.03333	0.01033	0.35633	0.71429	0.95652		0.0069	0.07167	0.00307	0.0886	0.00273	0.10727	0.00393	0.21607	0.0128	0.35387	0.04913	0.6842	0.204	0.896
0	0.33333	0.4	0.06667	0.01567	0.38433	0.68571	0.95652		0.00763	0.07808	0.00355	0.09645	0.00317	0.11683	0.0052	0.2348	0.01453	0.38547	0.0664	0.7336	0.2734	0.9266
0	0.36667	0.43333	0.06667	0.02133	0.412	0.65714	0.95652		0.00846	0.0844	0.00407	0.10427	0.00367	0.12633	0.0064	0.2536	0.0162	0.41713	0.08987	0.7768	0.35047	0.94953
0	0.4	0.46667	0.06667	0.02533	0.44133	0.62857	0.95652		0.00931	0.09069	0.00452	0.11215	0.0042	0.1358	0.0076	0.2724	0.01813	0.44853	0.11613	0.8172	0.43607	0.96393
0	0.4	0.5	0.1	0.02633	0.47367	0.6	0.95652		0.0103	0.09684	0.0051	0.1199	0.00473	0.14527	0.00947	0.29053	0.02033	0.47967	0.14707	0.85293	0.52447	0.97553
0	0.43333	0.53333	0.1	0.03	0.50333	0.57143	0.95652		0.01158	0.10271	0.00562	0.12772	0.00533	0.15467	0.01033	0.30967	0.0228	0.51053	0.18553	0.88113	0.61593	0.98407
0	0.46667	0.56667	0.1	0.03567	0.531	0.54286	0.95652		0.01268	0.10875	0.00622	0.13545	0.00597	0.16403	0.01107	0.32893	0.0248	0.54187	0.22827	0.90507	0.71087	0.98913
0	0.5	0.6	0.1	0.04033	0.55967	0.51429	0.95652		0.01361	0.11496	0.00702	0.14298	0.00657	0.17343	0.01233	0.34767	0.0276	0.5724	0.27427	0.92573	0.8062	0.9938
0	0.53333	0.63333	0.1	0.04633	0.587	0.48571	0.95652		0.01457	0.12114	0.0074	0.15093	0.0072	0.1828	0.0134	0.3666	0.03233	0.601	0.3254	0.94127	0.9024	0.9976
0	0.56667	0.66667	0.1	0.04833	0.61833	0.45714	0.95652		0.01567	0.12719	0.00803	0.15863	0.00783	0.19217	0.01433	0.38567	0.0386	0.62807	0.37887	0.95447	1	1
0	0.6	0.7	0.1	0.05667	0.64333	0.42857	0.95652		0.01677	0.13323	0.00853	0.16647	0.00833	0.20167	0.01567	0.40433	0.04533	0.65467	0.43707	0.96293
0	0.63333	0.73333	0.1	0.06733	0.666	0.4	0.95652		0.01805	0.1391	0.00918	0.17415	0.00943	0.21057	0.01687	0.42313	0.05273	0.6806	0.4954	0.97127
0	0.66667	0.76667	0.1	0.07167	0.695	0.37143	0.95652		0.01948	0.1448	0.00985	0.18182	0.0098	0.2202	0.01813	0.44187	0.06127	0.7054	0.55553	0.9778
0	0.7	0.8	0.1	0.075	0.725	0.34286	0.95652		0.02068	0.15075	0.01032	0.18968	0.01063	0.22937	0.01947	0.46053	0.07167	0.72833	0.61727	0.98273
0	0.7	0.83333	0.13333	0.07733	0.756	0.34286	0.91304		0.02159	0.15698	0.01093	0.1974	0.01147	0.23853	0.02067	0.47933	0.08327	0.75007	0.67893	0.98773
0.03333	0.7	0.83333	0.16667	0.081	0.78567	0.31429	0.91304		0.02265	0.16306	0.01165	0.20502	0.01203	0.24797	0.02247	0.49753	0.095	0.77167	0.74307	0.99027
0.06667	0.73333	0.83333	0.16667	0.08867	0.81133	0.28571	0.91304		0.02382	0.16903	0.01235	0.21265	0.0126	0.2574	0.02407	0.51593	0.108	0.792	0.80773	0.99227
0.06667	0.73333	0.86667	0.2	0.11133	0.822	0.25714	0.91304		0.02519	0.17481	0.01318	0.22015	0.01327	0.26673	0.02647	0.53353	0.12067	0.81267	0.87147	0.9952
0.06667	0.76667	0.9	0.2	0.137	0.82967	0.22857	0.91304		0.02658	0.18057	0.01387	0.2278	0.01403	0.27597	0.02913	0.55087	0.13667	0.83	0.93493	0.9984
0.1	0.76667	0.9	0.23333	0.15233	0.84767	0.2	0.91304		0.02795	0.18634	0.0145	0.2355	0.01497	0.28503	0.03187	0.56813	0.15307	0.84693	1	1
0.13333	0.76667	0.9	0.26667	0.17167	0.86167	0.17143	0.91304		0.02942	0.19201	0.01537	0.24297	0.01577	0.29423	0.03473	0.58527	0.1698	0.86353
0.13333	0.8	0.93333	0.26667	0.18567	0.881	0.14286	0.91304		0.03081	0.19776	0.01615	0.25052	0.01643	0.30357	0.03867	0.60133	0.1884	0.87827
0.16667	0.83333	0.93333	0.26667	0.20167	0.89833	0.11429	0.91304		0.03203	0.20368	0.01683	0.25817	0.01733	0.31267	0.04233	0.61767	0.20953	0.89047
0.16667	0.83333	0.96667	0.3	0.22467	0.90867	0.11429	0.86957		0.03341	0.20945	0.01752	0.26582	0.01817	0.32183	0.0466	0.6334	0.23093	0.9024
0.2	0.83333	0.96667	0.33333	0.251	0.91567	0.08571	0.86957		0.03486	0.21514	0.01828	0.27338	0.01933	0.33067	0.05013	0.64987	0.25307	0.9136
0.23333	0.83333	0.96667	0.36667	0.27967	0.92033	0.08571	0.82609		0.03631	0.22083	0.01902	0.28098	0.0203	0.3397	0.05453	0.66547	0.27733	0.92267
0.23333	0.83333	1	0.4	0.307	0.92633	0.08571	0.78261		0.03776	0.22652	0.01997	0.28837	0.021	0.349	0.05933	0.68067	0.3014	0.93193
0.26667	0.86667	1	0.4	0.335	0.93167	0.08571	0.73913		0.03921	0.23221	0.02072	0.29595	0.02173	0.35827	0.065	0.695	0.3282	0.93847
0.3	0.86667	1	0.43333	0.36367	0.93633	0.08571	0.69565		0.0405	0.23808	0.02155	0.30345	0.02223	0.36777	0.0718	0.7082	0.35487	0.94513
0.33333	0.9	1	0.43333	0.39133	0.942	0.08571	0.65217		0.04177	0.24394	0.0225	0.31083	0.02317	0.37683	0.07753	0.72247	0.3828	0.95053
0.36667	0.9	1	0.46667	0.41533	0.95133	0.08571	0.6087		0.04318	0.24968	0.02343	0.31823	0.02417	0.38583	0.08407	0.73593	0.41093	0.95573
0.4	0.93333	1	0.46667	0.436	0.964	0.05714	0.6087		0.04471	0.25529	0.02463	0.32537	0.02513	0.39487	0.09093	0.74907	0.43873	0.96127
0.43333	0.93333	1	0.5	0.467	0.96633	0.05714	0.56522		0.04645	0.26069	0.02588	0.33245	0.02607	0.40393	0.09687	0.76313	0.46793	0.9654
0.46667	0.93333	1	0.53333	0.5	0.96667	0.02857	0.56522		0.04815	0.26613	0.02702	0.33965	0.02733	0.41267	0.10467	0.77533	0.497	0.96967
0.5	0.93333	1	0.56667	0.52667	0.97333	0.02857	0.52174		0.0499	0.27152	0.02813	0.34687	0.02797	0.42203	0.11273	0.78727	0.5254	0.9746
0.53333	0.93333	1	0.6	0.553	0.98033	0.02857	0.47826		0.0518	0.27677	0.02915	0.35418	0.02903	0.43097	0.12027	0.79973	0.5554	0.97793
0.56667	0.93333	1	0.63333	0.57867	0.988	0	0.47826		0.05364	0.28208	0.0302	0.36147	0.0303	0.4397	0.1288	0.8112	0.58547	0.9812
0.6	0.93333	1	0.66667	0.61033	0.98967	0	0.43478		0.05528	0.28758	0.0313	0.3687	0.0313	0.4487	0.13807	0.82193	0.616	0.984
0.63333	0.93333	1	0.7	0.64033	0.993	0	0.3913		0.05691	0.29309	0.03235	0.37598	0.03263	0.45737	0.14727	0.83273	0.64647	0.98687
0.66667	0.96667	1	0.7	0.67333	0.99333	0	0.34783		0.05881	0.29833	0.03315	0.38352	0.03387	0.46613	0.15673	0.84327	0.678	0.98867
0.7	0.96667	1	0.73333	0.70667	0.99333	0	0.30435		0.06083	0.30345	0.03418	0.39082	0.03527	0.47473	0.16687	0.85313	0.71013	0.98987
0.73333	0.96667	1	0.76667	0.74	0.99333	0	0.26087		0.06271	0.30871	0.03537	0.39797	0.03687	0.48313	0.17727	0.86273	0.7426	0.99073
0.76667	0.96667	1	0.8	0.77333	0.99333	0	0.21739		0.06468	0.31389	0.03665	0.40502	0.0384	0.4916	0.18767	0.87233	0.77513	0.99153
0.8	0.96667	1	0.83333	0.80667	0.99333	0	0.17391		0.06661	0.3191	0.03798	0.41202	0.03967	0.50033	0.19927	0.88073	0.80753	0.99247
0.83333	0.96667	1	0.86667	0.83533	0.998	0	0.13043		0.06857	0.32429	0.03922	0.41912	0.04137	0.50863	0.21147	0.88853	0.8398	0.99353
0.86667	1	1	0.86667	0.86667	1	0	0.08696		0.07052	0.32948	0.04057	0.4261	0.0428	0.5172	0.22373	0.89627	0.87173	0.99493
0.9	1	1	0.9	0.9	1	0	0.04348		0.07242	0.33472	0.04185	0.43315	0.04463	0.52537	0.2366	0.9034	0.90313	0.99687
0.93333	1	1	0.93333	0.93333	1	0	0		0.07442	0.33986	0.04318	0.44015	0.0461	0.5339	0.25027	0.90973	0.9344	0.99893
0.96667	1	1	0.96667	0.96667	1				0.07632	0.34511	0.04465	0.44702	0.04787	0.54213	0.26393	0.91607	0.96693	0.99973
1	1	1	1	1	1				0.07821	0.35036	0.04603	0.45397	0.0495	0.5505	0.27793	0.92207	1	1
									0.07997	0.35574	0.04758	0.46075	0.05103	0.55897	0.29307	0.92693
									0.08176	0.3611	0.04913	0.46753	0.0529	0.5671	0.3078	0.9322
									0.08359	0.36641	0.05055	0.47445	0.05447	0.57553	0.32367	0.93633
									0.08551	0.37163	0.05212	0.48122	0.05657	0.58343	0.33867	0.94133
									0.08749	0.3768	0.05367	0.488	0.0583	0.5917	0.3554	0.9446
									0.08929	0.38214	0.05528	0.49472	0.0608	0.5992	0.37227	0.94773
									0.09138	0.38719	0.05687	0.50147	0.06273	0.60727	0.3882	0.9518
									0.09335	0.39236	0.05823	0.50843	0.06467	0.61533	0.40547	0.95453
									0.09547	0.39739	0.06	0.515	0.06697	0.62303	0.42233	0.95767
									0.0976	0.4024	0.06153	0.5218	0.0693	0.6307	0.4394	0.9606
									0.09969	0.40746	0.0633	0.52837	0.0721	0.6379	0.45687	0.96313
									0.10188	0.4124	0.06533	0.53467	0.07453	0.64547	0.47393	0.96607
									0.10407	0.41736	0.0671	0.54123	0.07703	0.65297	0.491	0.969
									0.10595	0.42262	0.06885	0.54782	0.07923	0.66077	0.5082	0.9718
									0.10777	0.42794	0.07073	0.55427	0.08177	0.66823	0.5254	0.9746
									0.10988	0.43298	0.07275	0.56058	0.0847	0.6753	0.54407	0.97593
									0.112	0.438	0.07487	0.5668	0.0882	0.6818	0.56213	0.97787
									0.11414	0.443	0.07692	0.57308	0.09117	0.68883	0.5808	0.9792
									0.11638	0.44791	0.07915	0.57918	0.09417	0.69583	0.59933	0.98067
									0.11868	0.45275	0.08115	0.58552	0.09727	0.70273	0.61787	0.98213
									0.12083	0.45774	0.08338	0.59162	0.10083	0.70917	0.63607	0.98393
									0.12307	0.46265	0.08573	0.5976	0.10427	0.71573	0.6546	0.9854
									0.12544	0.46742	0.08793	0.60373	0.10773	0.72227	0.67327	0.98673
									0.1281	0.4719	0.09007	0.60993	0.1112	0.7288	0.69247	0.98753
									0.13066	0.47649	0.09253	0.6158	0.11483	0.73517	0.71093	0.98907
									0.1332	0.48108	0.09497	0.6217	0.1188	0.7412	0.72993	0.99007
									0.13564	0.48579	0.09767	0.62733	0.12303	0.74697	0.74967	0.99033
									0.13808	0.49049	0.1006	0.63273	0.12717	0.75283	0.76867	0.99133
									0.14042	0.4953	0.10297	0.6387	0.13107	0.75893	0.78813	0.99187
									0.14267	0.50019	0.10525	0.64475	0.1351	0.7649	0.80787	0.99213
									0.1451	0.5049	0.1076	0.65073	0.13903	0.77097	0.8272	0.9928
									0.14764	0.5095	0.11025	0.65642	0.14323	0.77677	0.8466	0.9934
									0.15015	0.51414	0.11293	0.66207	0.14783	0.78217	0.86613	0.99387
									0.15273	0.5187	0.11555	0.66778	0.15183	0.78817	0.88467	0.99533
									0.15533	0.52324	0.1184	0.67327	0.15617	0.79383	0.90313	0.99687
									0.15823	0.52748	0.12115	0.67885	0.16037	0.79963	0.9218	0.9982
									0.1611	0.53176	0.12417	0.68417	0.16447	0.80553	0.9402	0.9998
									0.1641	0.5359	0.12702	0.68965	0.16897	0.81103	0.96007	0.99993
									0.16708	0.54007	0.13015	0.69485	0.1739	0.8161	0.98	1
									0.16997	0.54431	0.13293	0.7004	0.17903	0.82097	1	1
									0.17301	0.54842	0.13642	0.70525	0.18393	0.82607
									0.17584	0.55273	0.13978	0.71022	0.1887	0.8313
									0.17891	0.5568	0.14272	0.71562	0.19407	0.83593
									0.18202	0.56084	0.14588	0.72078	0.19987	0.84013
									0.18477	0.56523	0.14953	0.72547	0.2052	0.8448
									0.18765	0.5695	0.15302	0.73032	0.21093	0.84907
									0.19055	0.57373	0.15652	0.73515	0.21673	0.85327
									0.19354	0.57789	0.1601	0.7399	0.22247	0.85753
									0.1965	0.58208	0.16383	0.7445	0.22817	0.86183
									0.19938	0.58633	0.16757	0.7491	0.23427	0.86573
									0.20242	0.59043	0.17132	0.75368	0.2402	0.8698
									0.20551	0.59449	0.17537	0.75797	0.2462	0.8738
									0.20864	0.5985	0.17928	0.76238	0.2525	0.8775
									0.21168	0.6026	0.18338	0.76662	0.25877	0.88123
									0.21482	0.6066	0.18768	0.77065	0.26557	0.88443
									0.21812	0.61045	0.19208	0.77458	0.27247	0.88753
									0.22128	0.61444	0.19633	0.77867	0.27933	0.89067
									0.22455	0.61831	0.20058	0.78275	0.28647	0.89353
									0.22791	0.62209	0.20488	0.78678	0.2928	0.8972
									0.23131	0.62583	0.20953	0.79047	0.2997	0.9003
									0.23476	0.62953	0.21375	0.79458	0.30657	0.90343
									0.23802	0.6334	0.21795	0.79872	0.31353	0.90647
									0.24149	0.63709	0.22233	0.80267	0.32077	0.90923
									0.24488	0.64083	0.22718	0.80615	0.32797	0.91203
									0.2484	0.64446	0.23192	0.80975	0.3355	0.9145
									0.25198	0.64802	0.23628	0.81372	0.34307	0.91693
									0.25545	0.6517	0.24108	0.81725	0.35023	0.91977
									0.25897	0.65532	0.2458	0.82087	0.35743	0.92257
									0.2625	0.65893	0.2505	0.8245	0.36503	0.92497
									0.26619	0.66239	0.25523	0.8281	0.37253	0.92747
									0.26978	0.66594	0.25998	0.83168	0.3802	0.9298
									0.27304	0.66981	0.2648	0.8352	0.38777	0.93223
									0.27654	0.67346	0.26958	0.83875	0.39563	0.93437
									0.28006	0.67709	0.27473	0.84193	0.40377	0.93623
									0.28354	0.68074	0.27987	0.84513	0.41163	0.93837
									0.28711	0.68432	0.28487	0.84847	0.41953	0.94047
									0.29072	0.68785	0.28995	0.85172	0.4273	0.9427
									0.29438	0.69133	0.29513	0.85487	0.43513	0.94487
									0.29798	0.69488	0.30038	0.85795	0.44353	0.94647
									0.30169	0.69831	0.30577	0.8609	0.45163	0.94837
									0.30537	0.70177	0.31097	0.86403	0.4601	0.9499
									0.30912	0.70516	0.3164	0.86693	0.46797	0.95203
									0.31287	0.70856	0.32177	0.8699	0.47637	0.95363
									0.31678	0.7118	0.32782	0.87218	0.48467	0.95533
									0.32063	0.71509	0.33322	0.87512	0.49317	0.95683
									0.32446	0.7184	0.3392	0.87747	0.50137	0.95863
									0.32832	0.72168	0.3448	0.8802	0.5099	0.9601
									0.33222	0.72492	0.35062	0.88272	0.51817	0.96183
									0.33599	0.7283	0.35662	0.88505	0.52677	0.96323
									0.33991	0.73151	0.36237	0.88763	0.53537	0.96463
									0.34409	0.73448	0.36842	0.88992	0.54383	0.96617
									0.34811	0.7376	0.37433	0.89233	0.5525	0.9675
									0.35208	0.74078	0.38033	0.89467	0.56123	0.96877
									0.35611	0.74389	0.38647	0.89687	0.56997	0.97003
									0.36011	0.74703	0.39257	0.8991	0.57873	0.97127
									0.36418	0.7501	0.39855	0.90145	0.58773	0.97227
									0.36812	0.7533	0.4045	0.90383	0.59647	0.97353
									0.37198	0.7566	0.41028	0.90638	0.6052	0.9748
									0.37587	0.75985	0.41648	0.90852	0.61433	0.97567
									0.37979	0.76307	0.42265	0.91068	0.6231	0.9769
									0.38367	0.76633	0.4287	0.91297	0.6322	0.9778
									0.3877	0.76944	0.4348	0.9152	0.64137	0.97863
									0.39177	0.77251	0.44078	0.91755	0.6503	0.9797
									0.3957	0.77573	0.44702	0.91965	0.6594	0.9806
									0.39968	0.77889	0.45328	0.92172	0.66853	0.98147
									0.40361	0.7821	0.45957	0.92377	0.6776	0.9824
									0.40759	0.78527	0.46582	0.92585	0.687	0.983
									0.41159	0.78841	0.47203	0.92797	0.69633	0.98367
									0.41546	0.79168	0.47877	0.92957	0.7057	0.9843
									0.4194	0.79489	0.4853	0.93137	0.7149	0.9851
									0.42349	0.79794	0.49183	0.93317	0.7243	0.9857
									0.42762	0.80095	0.49833	0.935	0.73373	0.98627
									0.43168	0.80404	0.50488	0.93678	0.74327	0.98673
									0.43588	0.80698	0.51173	0.93827	0.7525	0.9875
									0.44034	0.80966	0.51842	0.93992	0.76183	0.98817
									0.44479	0.81236	0.52502	0.94165	0.77147	0.98853
									0.44925	0.81504	0.53185	0.94315	0.78073	0.98927
									0.45389	0.81754	0.53873	0.9446	0.79027	0.98973
									0.45838	0.82019	0.54533	0.94633	0.7998	0.9902
									0.46284	0.82287	0.552	0.948	0.8095	0.9905
									0.46727	0.82559	0.55872	0.94962	0.81913	0.99087
									0.47189	0.82811	0.56553	0.95113	0.82877	0.99123
									0.47641	0.83073	0.57215	0.95285	0.83837	0.99163
									0.48086	0.83343	0.57907	0.95427	0.84787	0.99213
									0.48541	0.83602	0.58582	0.95585	0.85757	0.99243
									0.48999	0.83858	0.59282	0.95718	0.8671	0.9929
									0.49467	0.84104	0.59978	0.95855	0.87617	0.99383
									0.4994	0.84346	0.60695	0.95972	0.8854	0.9946
									0.50386	0.84614	0.61387	0.96113	0.89443	0.99557
									0.50862	0.84852	0.62097	0.96237	0.90353	0.99647
									0.51326	0.85102	0.6282	0.96347	0.91293	0.99707
									0.51805	0.85338	0.63508	0.96492	0.92187	0.99813
									0.52265	0.85592	0.64207	0.96627	0.9311	0.9989
									0.52758	0.85814	0.64897	0.9677	0.94057	0.99943
									0.53262	0.86024	0.65613	0.96887	0.95017	0.99983
									0.53768	0.86232	0.66338	0.96995	0.96007	0.99993
									0.54253	0.86461	0.67042	0.97125	0.97003	0.99997
									0.54743	0.86686	0.6774	0.9726	0.98	1
									0.55228	0.86915	0.68465	0.97368	0.99	1
									0.55718	0.8714	0.69197	0.9747	1	1
									0.5621	0.87361	0.69947	0.97553	--	--
									0.56699	0.87587	0.70697	0.97637	--	--
									0.57195	0.87805	0.71428	0.97738	--	--
									0.57713	0.88001	0.72143	0.97857	--	--
									0.58216	0.88212	0.7288	0.97953	--	--
									0.58716	0.88427	0.7364	0.98027	--	--
									0.59226	0.88631	0.7439	0.9811	--	--
									0.59728	0.88844	0.75152	0.98182	--	--
									0.60229	0.89057	0.75907	0.9826	--	--
									0.60747	0.89253	0.76668	0.98332	--	--
									0.61251	0.89463	0.77418	0.98415	--	--
									0.61772	0.89656	0.78172	0.98495	--	--
									0.6231	0.89832	0.78937	0.98563	--	--
									0.62831	0.90026	0.7971	0.98623	--	--
									0.63364	0.90207	0.80502	0.98665	--	--
									0.639	0.90386	0.81275	0.98725	--	--
									0.64404	0.90596	0.82043	0.9879	--	--
									0.64908	0.90806	0.82818	0.98848	--	--
									0.65387	0.91042	0.83597	0.98903	--	--
									0.65886	0.91257	0.84363	0.9897	--	--
									0.66395	0.91462	0.85133	0.99033	--	--
									0.66906	0.91666	0.85895	0.99105	--	--
									0.67418	0.91868	0.86663	0.9917	--	--
									0.67935	0.92065	0.87433	0.99233	--	--
									0.68444	0.9227	0.88198	0.99302	--	--
									0.68952	0.92477	0.88955	0.99378	--	--
									0.69479	0.92664	0.89692	0.99475	--	--
									0.70013	0.92844	0.9043	0.9957	--	--
									0.70535	0.93036	0.91195	0.99638	--	--
									0.71061	0.93225	0.91942	0.99725	--	--
									0.71571	0.93429	0.92717	0.99783	--	--
									0.72073	0.93641	0.9351	0.99823	--	--
									0.72588	0.93841	0.94308	0.99858	--	--
									0.73114	0.94029	0.95108	0.99892	--	--
									0.73647	0.9421	0.95917	0.99917	--	--
									0.74205	0.94367	0.96725	0.99942	--	--
									0.74764	0.94522	0.97538	0.99962	--	--
									0.75321	0.94679	0.9836	0.99973	--	--
									0.7587	0.94844	0.99177	0.9999	--	--
									0.7642	0.95009	1	1	--	--
									0.7697	0.95172	--	--	--	--
									0.77507	0.9535	--	--	--	--
									0.7805	0.95521	--	--	--	--
									0.78599	0.95687	--	--	--	--
									0.79159	0.95841	--	--	--	--
									0.79703	0.96011	--	--	--	--
									0.80252	0.96177	--	--	--	--
									0.80813	0.9633	--	--	--	--
									0.81375	0.96482	--	--	--	--
									0.8194	0.96632	--	--	--	--
									0.82511	0.96774	--	--	--	--
									0.83087	0.96913	--	--	--	--
									0.83667	0.97047	--	--	--	--
									0.84228	0.972	--	--	--	--
									0.84813	0.9733	--	--	--	--
									0.85405	0.97452	--	--	--	--
									0.85994	0.97578	--	--	--	--
									0.8657	0.97715	--	--	--	--
									0.87138	0.97862	--	--	--	--
									0.87717	0.97997	--	--	--	--
									0.88318	0.98111	--	--	--	--
									0.88902	0.9824	--	--	--	--
									0.8951	0.98347	--	--	--	--
									0.90099	0.98472	--	--	--	--
									0.90694	0.98591	--	--	--	--
									0.91309	0.98691	--	--	--	--
									0.91923	0.98791	--	--	--	--
									0.92529	0.989	--	--	--	--
									0.93121	0.99021	--	--	--	--
									0.93727	0.9913	--	--	--	--
									0.94352	0.9922	--	--	--	--
									0.94983	0.99303	--	--	--	--
									0.95614	0.99386	--	--	--	--
									0.96258	0.99456	--	--	--	--
									0.96918	0.9951	--	--	--	--
									0.97563	0.9958	--	--	--	--
									0.98195	0.99662	--	--	--	--
									0.98811	0.9976	--	--	--	--
									0.99413	0.99873	--	--	--	--
									1	1	--	--	--	--

## Sheet: Fig. 4b&f
label	Histamine	Uracil	Cysteine	3-hydroxypicolinic acid	Uric acid	Indoleacrylic acid	Fatty acid (18:2)		This data also supported Supplementary Fig. 18 and 19.
Healthy control	3.00916	1.20929	1.2989	-0.21159	0.932943	0.144398	2.8216
Healthy control	2.04604	0.829315	0.925353	-0.60978	-0.18566	-1.14658	1.9689
Healthy control	2.35146	0.86757	1.28707	-0.78555	-0.0258	0.469393	2.32646
Healthy control	1.80267	0.849211	0.993085	0.084509	0.359373	0.298013	0.965343
Healthy control	2.70416	0.369451	1.21077	-0.12824	0.128965	-1.603	0.597621
Healthy control	1.98181	2.58485	1.2524	-0.02764	1.3618	1.7497	0.765772
Healthy control	0.546817	1.41176	0.46932	0.590632	0.412794	0.28291	-0.23967
Healthy control	0.916896	2.33154	0.160732	-0.71537	0.678625	-0.06026	-0.64419
Healthy control	1.36791	1.58547	0.317681	0.259846	0.790658	0.833701	0.558786
Healthy control	0.251552	0.981726	0.345234	0.991564	0.287006	-0.29411	-0.25619
Healthy control	-0.31275	-0.4884	-0.11494	-1.03166	0.064411	1.72678	-0.15817
Healthy control	-0.19191	-0.30666	-0.58382	-0.93938	-0.15028	0.189883	-0.33119
Healthy control	-0.46761	-0.34628	-0.80558	-0.96916	-0.50613	-0.80877	-1.56509
Healthy control	-0.54883	-0.68683	-0.86057	-0.99402	-0.58251	-0.20847	-0.56024
Healthy control	-0.37189	-0.49322	-1.18358	-0.85103	-0.73798	-0.04098	0.204062
Healthy control	0.943539	0.113002	1.25807	2.03842	0.40973	1.95957	0.106273
Healthy control	0.809986	-0.71064	0.283551	1.90661	-0.43113	-0.48883	0.119527
Healthy control	-0.20955	-0.70754	-0.45169	1.33382	-0.51354	-1.13442	-1.21938
Healthy control	0.822008	-0.29076	-0.35244	1.91248	-0.12775	0.113393	-0.33
Healthy control	0.329229	-0.14609	-0.28097	1.82795	0.052748	0.360709	-0.09
Healthy control	1.76704	1.16513	1.03329	-0.06981	0.860445	1.30131	2.93957
Healthy control	1.26932	0.606197	1.06713	0.14965	0.642903	0.105216	0.131284
Healthy control	0.895886	-0.19126	0.736265	0.109413	0.256323	1.38616	0.212424
Healthy control	0.710524	0.628149	0.847308	-0.14527	0.243345	-0.74715	2.02358
Healthy control	1.79088	0.143329	1.11588	-0.99122	-0.87421	-1.4393	5.84443
Healthy control	0.813204	0.154322	0.034022	-0.02831	0.890565	0.751197	0.934527
Healthy control	1.30614	0.033592	0.211538	-0.12569	0.73813	0.188057	1.77406
Healthy control	1.46569	-0.41943	-0.03318	0.12816	0.355357	-0.15434	1.98534
Healthy control	0.910435	-0.12209	-0.37638	0.035379	0.407593	-0.16328	0.196048
Healthy control	0.838244	-0.63986	-0.93094	-0.1396	-0.16241	-0.25968	1.26585
Healthy control	0.574772	0.390365	-0.20323	0.517451	0.903469	0.78401	2.55961
Healthy control	0.133039	0.293502	-0.41725	0.979839	0.137113	-0.367	0.868703
Healthy control	0.086765	0.099912	-0.43217	0.402584	0.114576	0.132078	0.901025
Healthy control	-0.40193	0.160509	-1.47199	0.890347	0.010782	-1.20184	0.494228
Healthy control	-0.17497	-0.24842	-1.38884	0.776021	-0.22602	-1.27092	0.393538
Healthy control	0.168983	-0.07519	-1.41789	0.929633	-0.41129	-0.61287	-0.64862
Healthy control	0.880343	0.19527	-0.77932	0.142414	0.151214	0.272388	1.47593
Healthy control	0.96987	0.539513	-2.18346	-0.52847	0.231325	-0.21075	1.90523
Healthy control	-0.1602	-0.02604	-1.04604	0.723645	-0.25711	-1.52362	0.004906
Healthy control	0.710555	0.260565	0.155966	-0.37822	0.84157	0.864355	1.57511
Healthy control	-0.0451	-0.23876	-0.96246	0.577352	0.490028	-0.18132	0.041108
Healthy control	0.558104	-0.10433	-0.61517	-0.53544	0.225257	-0.41404	0.548881
Healthy control	-0.50955	-0.48943	-0.92368	0.865135	-0.28835	-0.69312	0.125474
Healthy control	0.138578	-0.08694	-0.27428	0.036344	0.512762	-0.52883	0.351137
Healthy control	-0.55499	-0.34872	0.818752	1.534	0.9088	1.7365	0.909002
Healthy control	-0.9238	-0.43634	-0.2128	1.43373	0.661067	0.291014	0.21838
Healthy control	-0.14495	-0.32016	0.094142	1.09055	0.643767	1.43342	1.23228
Healthy control	-1.27617	-0.73622	-0.10143	1.88175	0.382198	0.182042	0.08054
Healthy control	-1.13975	-0.78106	0.384077	1.93894	0.340138	0.373619	0.299037
Healthy control	-0.13134	0.241765	1.07357	-0.37484	0.03103	1.93652	0.781626
Healthy control	-0.35249	0.203687	0.119995	-0.6618	-0.31263	1.00427	-0.17921
Healthy control	-0.65162	-0.72205	-0.36675	-1.58533	-0.68251	-0.20741	-0.93004
Healthy control	-0.29444	0.575594	-0.25189	-0.43804	-0.38511	-0.0194	-1.39867
Healthy control	-0.38219	0.197132	0.044212	-0.61548	-0.21597	0.106072	0.082006
Healthy control	0.552306	0.691802	0.408571	0.180014	0.25525	0.628783	0.319987
Healthy control	-0.49381	0.164705	-0.50647	0.704532	-0.35868	-0.81747	0.076177
Healthy control	-0.6437	0.400565	-0.19811	1.26551	-0.04064	0.687664	-0.32458
Healthy control	0.751129	0.471113	-0.60594	0.051539	-0.52029	-0.6061	0.596218
Healthy control	4.32382	1.23154	0.594621	-0.86681	-0.21884	0.308248	-0.16215
Healthy control	0.888939	0.116063	0.303375	-0.10248	0.985883	0.082383	1.81385
Healthy control	0.406596	0.051614	0.48802	0.611097	0.87257	-0.52989	0.538171
Healthy control	0.610936	-0.07504	0.504435	0.488802	0.747266	-0.08615	1.07428
Healthy control	0.570008	-0.06726	1.02352	0.728652	0.851446	0.199551	0.628785
Healthy control	0.111289	-0.41197	0.480578	0.773547	0.340549	0.2654	0.749023
Healthy control	0.10848	-0.49926	0.218732	0.70992	0.460368	1.09482	2.92978
Healthy control	-0.4769	-0.91533	-0.19832	1.13011	-0.33679	-0.05951	0.592975
Healthy control	-0.23355	-0.51053	-0.54165	0.915032	0.113106	0.045296	0.78555
Healthy control	-0.02535	-0.62834	-0.4767	0.505364	0.170956	-0.9666	1.03859
Healthy control	-0.58524	-0.74566	0.194168	0.757467	-0.06319	-0.63577	0.750233
Healthy control	-0.52576	-0.15883	0.453274	0.70001	0.357002	-0.56569	1.42644
Healthy control	0.194347	-0.19754	-0.49278	0.894238	0.079394	-0.88778	0.523773
Healthy control	0.551828	0.039031	-0.07854	0.463774	0.185341	-0.53586	0.988674
Healthy control	0.091553	0.255823	-0.25489	0.054868	0.240744	-0.12199	2.03629
Healthy control	0.372503	-0.32175	0.979366	0.890513	0.285095	0.124298	0.11891
Healthy control	0.637047	-0.88371	-0.49765	-1.49724	-0.35188	-0.12115	0.251937
Healthy control	0.131932	-0.60865	-1.49165	-1.32208	-0.91738	0.023641	-0.50611
Healthy control	0.083961	-0.65404	-1.2281	-1.30509	-0.86972	-1.09847	-0.49439
Healthy control	-0.02623	-1.1053	-1.16044	-2.03028	-0.96694	-1.14643	-0.28871
Healthy control	0.146762	-1.01859	-1.76215	-2.33031	-1.38737	-0.38203	0.257603
Healthy control	2.21743	-0.02412	1.58738	-0.90945	0.942084	0.775109	5.51036
Healthy control	0.00328	-0.02791	-0.21574	0.016382	0.055046	-0.65185	1.65448
Healthy control	1.04287	-0.13107	0.24568	-0.46191	0.164071	0.059912	2.48253
Healthy control	1.00597	0.304447	-0.10067	-0.23893	0.022994	0.06274	1.01979
Healthy control	-0.3895	-0.30573	0.450143	0.795441	-0.14325	0.065929	0.623987
Healthy control	0.133524	-0.49454	-0.4618	-1.11672	0.063906	0.444719	1.2326
Healthy control	-0.93381	-0.92952	-0.3663	-1.23277	-0.37055	-0.59222	-0.28348
Healthy control	-0.6927	-0.73677	-0.35302	-0.99032	-0.28048	-0.59503	-0.67859
Healthy control	-1.19578	-1.26806	-1.26244	-1.5172	-0.90136	-1.43834	-0.93244
Healthy control	-0.89097	-0.59398	-0.32306	-0.37858	-0.27172	-0.8702	-0.0288
Healthy control	-1.10132	-0.96829	-0.3179	-0.71543	-0.77548	-0.19585	0.520431
Healthy control	-1.65204	-1.15215	-1.17822	-0.82544	-1.28716	-0.9366	-0.85127
Healthy control	-1.17256	-1.03083	-1.46457	-0.41132	-1.12586	-1.29981	-0.17531
Healthy control	-2.83713	-2.05075	-2.09936	-1.64634	-1.99587	-2.4506	-1.63739
Healthy control	-1.96968	-1.513	-1.9643	-0.92585	-1.43074	-1.71401	-0.99048
Healthy control	0.233572	0.289459	-0.42686	-0.48466	-0.57956	0.268055	2.5452
Healthy control	0.066279	0.013751	0.062281	-0.64103	-0.4127	-0.35918	0.06828
Healthy control	-1.05417	-0.82604	-1.51695	-0.93665	-1.15424	-1.3516	0.980255
Healthy control	-0.56151	-0.54167	-1.38899	-0.75225	-1.03202	-2.34919	1.50306
Healthy control	-0.44942	-0.56546	-0.62141	-0.43768	-0.85652	-0.39708	0.189061
Healthy control	0.99102	1.3174	-0.15996	0.488812	0.637641	1.828	1.81481
Healthy control	-0.07113	0.18859	-0.91781	1.01073	-0.22828	0.525771	1.1131
Healthy control	0.222651	0.689365	-0.03781	0.93876	-0.01845	-0.37596	0.73924
Healthy control	0.427257	0.829801	-0.30652	0.513974	-0.12293	-0.73538	0.049066
Healthy control	-0.23844	-0.20557	-0.92817	0.84828	-0.65355	-0.24686	-0.32795
Healthy control	-0.81664	0.179582	0.117694	-1.14154	0.39615	1.84205	-0.04703
Healthy control	0.733904	0.899031	-0.11453	0.225172	0.92662	0.879517	1.09769
Healthy control	-1.12381	0.138134	-0.98007	-0.81233	-0.25371	-0.30423	-0.58964
Healthy control	-1.0798	-0.08971	-0.43708	-0.9079	0.057946	-0.37492	-0.91729
Healthy control	-0.80035	-0.3266	-0.49573	-0.94531	-0.02681	0.100858	-1.03192
Healthy control	-1.14261	0.949549	-0.93151	2.63696	-0.51545	-0.30737	0.393227
Healthy control	-1.45574	0.610875	-1.41693	2.95549	-0.90645	-1.20276	-0.85146
Healthy control	-1.21403	0.842939	-0.85661	2.0189	-0.99951	-0.47094	-0.18659
Healthy control	-2.04483	-0.29893	-1.1627	2.93219	-1.34146	-1.60915	-1.34524
Healthy control	-0.9202	0.867296	-1.00807	1.83984	-0.71655	-0.59463	-0.29968
Healthy control	0.339351	0.458756	0.373323	0.370344	0.655941	1.55706	1.09697
Healthy control	-0.54527	-0.35295	-0.70724	-0.3821	-0.38617	0.586039	-0.07595
Healthy control	-0.50203	-0.04543	-1.05617	-0.43145	-0.27741	0.073819	-0.21419
Healthy control	-0.07806	-0.59629	-0.88787	0.328156	-0.24998	0.029072	0.170287
Healthy control	0.41873	-0.1049	0.203518	0.618183	0.021963	0.896655	0.759927
Healthy control	0.982548	0.041587	2.85733	0.506272	0.616348	1.82531	0.334645
Healthy control	1.01332	-0.09047	0.438724	-0.55403	0.028226	0.108634	-0.0103
Healthy control	0.717858	0.100223	1.84414	0.781794	0.642582	0.826823	-0.10038
Healthy control	0.87956	-0.06467	0.860536	0.570448	0.467216	0.280225	-0.08931
Healthy control	0.180962	-0.45209	2.34975	0.423575	0.202852	1.06271	-0.52172
Healthy control	1.52446	0.786953	-0.05541	0.153343	1.03548	1.94562	0.745299
Healthy control	0.771629	0.537038	0.115746	0.568639	0.788991	0.126093	0.586014
Healthy control	1.31014	0.300351	0.309308	0.522516	0.225632	0.07886	0.093647
Healthy control	1.45838	0.342817	1.23459	0.113657	0.022355	-0.01395	2.26485
Healthy control	1.69455	0.299194	1.06426	0.096999	0.289948	0.157461	1.56089
Healthy control	-0.43668	-0.38393	-0.56873	-0.32897	-0.49812	0.098958	0.405108
Healthy control	-1.1613	-0.54168	-1.58938	-0.17386	-1.06953	-0.8857	-0.23529
Healthy control	-0.72438	-0.2225	-1.10991	-0.50354	-0.75442	-0.74507	-0.49871
Healthy control	-0.57328	-0.37652	-1.02448	-0.82824	-0.78347	-1.245	-0.49266
Healthy control	-1.02643	-0.55291	-1.02624	-0.17542	-0.66676	-1.07277	-0.23413
Healthy control	-0.04133	0.178902	-0.61269	-0.37003	-0.45661	-1.31028	2.48684
Healthy control	-0.66896	-0.17885	-1.36365	-0.15751	-0.85849	-2.15193	1.19857
Healthy control	0.155472	0.06524	-0.60155	0.111357	-0.73467	-1.23979	0.655559
Healthy control	-0.03374	0.323475	-2.05845	-0.15627	-0.84074	-2.82765	1.5694
Healthy control	0.242748	-0.31195	0.580988	-0.5083	-0.81077	-3.12109	2.76546
Healthy control	0.303804	-0.09074	-0.33976	-0.11756	-0.21965	-0.24685	0.403947
Healthy control	0.005575	0.007515	-0.91024	0.346054	-0.24831	-0.06515	0.097806
Healthy control	-0.14061	-0.2461	-1.00113	0.223442	-0.39702	-0.22262	-0.251
Healthy control	-0.61934	-0.43116	-1.23266	-0.57493	-0.31795	-0.89742	-0.37126
Healthy control	-1.304	-0.94992	-1.33396	-1.06547	-0.81548	-0.96286	-0.62324
Healthy control	1.70698	0.682734	1.07187	0.268634	-0.17117	-0.02564	0.618082
Healthy control	0.568508	0.113406	0.694213	0.515415	-0.62066	-1.31394	0.628681
Healthy control	0.911815	0.196328	1.12272	0.667023	-0.24485	-0.08694	1.05221
Healthy control	-0.10353	-0.68658	-0.20952	0.170701	-0.53357	-2.6912	2.33681
Healthy control	-0.28212	0.062151	0.953265	1.13541	-0.56513	0.230305	1.49248
Healthy control	-3.38162	-1.07074	-2.54973	1.03117	-2.14268	-1.46448	-1.21099
Healthy control	-2.9996	-0.65088	-2.63116	0.118794	-2.19904	-2.92698	-2.04285
Healthy control	-2.65947	-0.52994	-1.99614	1.39669	-1.7056	-1.76313	-1.22663
Healthy control	-3.49091	-1.38898	-3.37154	1.018	-2.43635	-3.08016	-2.61252
Healthy control	-3.41084	-1.15979	-2.9001	0.922854	-2.25317	-2.93137	-2.71379
Healthy control	-0.50371	-0.23378	-1.11826	-1.50762	-0.65448	-0.59004	0.508322
Healthy control	-0.45157	0.142543	-1.60301	-0.66532	-0.87263	-1.45035	-0.11911
Healthy control	-0.41275	-0.01725	-1.82277	-0.82626	-0.92454	-1.28371	-0.49537
Healthy control	-1.91787	-0.83817	-1.73461	-1.83543	-1.43127	-2.7223	-0.67243
Healthy control	-0.8459	-0.11846	-1.62088	-0.98003	-1.15344	-1.37557	-0.37487
Healthy control	-0.34434	-0.06095	-0.10624	0.397624	-0.2868	0.479665	0.696413
Healthy control	-0.51217	-0.53687	-1.41198	0.482314	-0.78434	-0.4368	-0.10132
Healthy control	-0.44867	-0.40233	-0.71666	-0.47802	-0.78746	-0.47387	-0.06712
Healthy control	-1.17868	-0.66216	-1.03742	0.898205	-0.62939	-0.18553	-0.44277
Healthy control	-0.06778	-0.27896	-0.83582	0.06152	-0.51178	-0.1299	0.417008
Healthy control	-0.34541	0.868176	-0.946	-1.46674	-0.41656	-0.01448	0.061207
Healthy control	0.738675	1.37597	-0.85823	0.01326	-0.51177	-0.48328	-0.1678
Healthy control	-0.46857	0.723341	-0.74289	-0.92084	-0.75968	-0.17614	-0.5695
Healthy control	0.42916	1.23225	-0.94571	-0.76617	-0.6266	-0.39378	-0.17448
Healthy control	0.873227	0.903643	-0.32743	-0.69611	-0.35059	0.065168	0.018355
Healthy control	1.37088	1.00957	1.31548	0.172549	0.546574	1.59136	0.906324
Healthy control	0.422181	-0.42305	-0.17021	0.245188	-0.23421	0.115334	0.565546
Healthy control	0.583047	-0.03863	-0.39705	0.785267	-0.12004	0.267352	-0.31213
Healthy control	-0.67338	-0.67009	0.025657	-0.0796	-0.46586	0.59956	-0.55054
Healthy control	0.791969	-0.07917	0.705906	0.408072	0.127335	0.594478	0.059406
Healthy control	-0.36081	-0.81155	-0.12817	0.675187	-0.50989	0.211078	-0.55584
Healthy control	0.697371	-0.06094	0.19345	0.781675	-0.32175	0.774964	-0.16381
Healthy control	-0.19136	-0.68857	-0.39237	0.965522	-0.45605	0.040272	-0.5067
Healthy control	-1.57369	-1.63272	-0.39905	-0.24247	-1.26254	-0.0609	-0.50736
Healthy control	-0.73129	-1.14373	-0.58064	-0.07384	-0.90294	-0.37659	-0.34083
Healthy control	-0.01899	0.087153	0.636452	0.475231	0.917157	1.72977	0.329107
Healthy control	0.451266	-0.16431	-0.16663	-0.98961	0.5044	0.248024	0.044745
Healthy control	-0.01679	-0.15843	0.506925	0.659204	0.687724	0.979039	-0.70675
Healthy control	0.14607	-0.3666	0.03704	0.382016	0.615054	0.452438	-0.95435
Healthy control	-0.03172	-0.07588	0.659177	0.659526	0.677172	0.490964	-0.75459
Healthy control	-0.12707	-0.57491	-0.37045	-1.21776	-0.21058	-0.37689	0.823849
Healthy control	-1.34774	-1.06927	-0.91246	-0.06193	-1.019	-1.9226	-0.76081
Healthy control	-0.49962	-0.57539	-0.56588	-0.89491	-0.50213	-0.87149	-0.51782
Healthy control	-1.06108	-0.92028	-1.4186	-0.54794	-1.1016	-0.91469	-0.86142
Healthy control	0.212875	-0.21484	-0.161	-0.47204	-0.29458	-0.42935	-0.46297
Healthy control	0.977714	0.452361	0.174202	0.668564	-0.7023	0.346082	1.10854
Healthy control	-1.06145	-0.12647	-1.03825	0.322787	-0.8595	-0.36017	-0.23938
Healthy control	-0.01748	0.007007	-0.70221	-0.06536	-0.70191	0.333995	-0.90366
Healthy control	0.266979	0.301887	-0.63955	1.2425	-0.97989	-1.21505	0.272533
Healthy control	0.289306	0.270361	-0.54755	0.999488	-0.78791	-0.61538	-0.54849
Healthy control	1.52542	-0.24018	-1.04691	-1.18045	-1.07209	0.813918	1.98476
Healthy control	-0.49863	-1.28445	-0.35505	-1.83032	-1.34423	-1.70688	-0.70059
Healthy control	0.272588	-0.73409	-1.16792	-1.05449	-1.01391	-0.64771	-0.29353
Healthy control	-1.10013	-1.86843	-1.35484	-2.76237	-2.2533	-2.73481	1.99294
Healthy control	1.44719	-0.10268	-0.32467	-0.50425	-0.41415	-0.7276	0.03648
Healthy control	2.63556	0.27798	0.308864	-0.81495	0.11842	0.283331	1.43082
Healthy control	0.649255	0.720989	-0.19411	0.614166	-0.44704	0.17834	1.80429
Healthy control	-0.286	-0.6526	-1.06046	-1.65582	-0.96344	-0.74368	-0.381
Healthy control	0.88194	0.392634	-0.75304	0.10097	-0.57915	-0.01922	1.39796
Healthy control	1.19189	0.941128	-0.41676	-0.13342	-0.36925	-1.01841	1.86867
Healthy control	1.41702	-0.02457	0.749522	-0.26389	-0.20439	0.506788	-0.67724
Healthy control	0.318912	-0.34871	0.697138	0.35369	-0.38157	-0.18098	-0.39341
Healthy control	0.43406	-0.16503	0.476317	0.216383	-0.49969	0.280629	-0.91242
Healthy control	0.036811	-0.05212	0.107933	0.68452	-0.33975	-0.58744	-0.52659
Healthy control	0.695438	0.179988	0.670798	0.87906	-0.47555	-0.1085	0.560781
Healthy control	0.521116	-0.67708	-0.09362	-1.62989	-0.38404	0.609193	0.21434
Healthy control	-1.25612	-1.31909	-0.99155	-0.10913	-0.95602	-0.66426	-0.50058
Healthy control	-0.22229	-0.7799	-1.55879	-0.553	-0.74454	-0.66705	-0.37203
Healthy control	-1.2629	-1.36022	-1.42879	-0.92231	-1.07032	-1.23864	-0.64437
Healthy control	-0.50281	-1.15241	-1.23707	-0.07856	-0.92021	-0.44119	-0.73328
Healthy control	-0.04813	0.579348	0.395992	-0.89002	0.344711	0.763465	-0.07893
Healthy control	0.663744	1.07366	0.091023	-0.65362	0.262141	0.698754	0.351999
Healthy control	-1.30594	-0.60067	-0.08566	-0.22375	-1.00168	-0.58692	-0.78673
Healthy control	-0.78981	-0.09315	-0.35995	-0.39091	-0.75535	-0.0487	0.411261
Healthy control	1.60381	0.991831	1.10111	-0.70954	0.449676	1.09991	0.408351
Healthy control	0.364393	-0.42471	0.295529	-1.24907	-0.69434	0.688157	-0.22944
Healthy control	0.331122	-0.55771	-0.42642	-1.42094	-0.67285	-0.44392	-0.77827
Healthy control	0.037538	-0.49398	-0.16665	-1.4442	-0.68302	-0.52206	-1.07368
Healthy control	0.119759	-1.01571	-0.65933	-2.07995	-1.22306	-1.34289	-0.0372
Healthy control	1.13302	0.099638	0.131631	-0.78459	-0.49967	-0.5971	-0.37373
Healthy control	0.752054	0.970261	1.75518	0.203766	0.912949	1.48112	-0.00397
Healthy control	1.26159	0.874985	0.3494	-0.58934	0.76202	0.518645	-0.7278
Healthy control	0.866936	0.897883	1.31356	0.507577	1.15857	1.68778	-0.50656
Healthy control	0.611437	0.432047	1.20946	0.023745	0.684262	1.06975	-0.62
Healthy control	0.917673	0.629771	1.57317	0.593955	0.810019	1.59527	-0.7384
Healthy control	-0.82063	-0.77059	-0.19567	2.24746	-0.60718	0.389623	-1.01043
Healthy control	-0.82963	-0.84936	-0.40528	2.56505	-0.51007	0.151954	-0.6056
Healthy control	-1.81546	-1.40336	-1.09668	1.50587	-1.3056	-1.30465	-1.31764
Healthy control	-0.94203	-0.61737	-0.43449	2.46622	-0.60948	-0.60319	-0.79328
Healthy control	-1.83164	-1.59383	-0.58542	1.11755	-1.30607	-1.43219	-0.67473
Healthy control	0.430228	0.178318	0.393966	0.320902	0.73127	1.42381	0.345025
Healthy control	-0.06364	-0.24894	-0.73075	0.592351	0.361668	0.984664	0.005727
Healthy control	-0.33078	0.036893	0.331096	0.765697	0.742257	1.14372	-0.38617
Healthy control	0.176779	0.510904	0.558879	0.652748	0.994459	0.640768	-0.59135
Healthy control	-1.01624	-0.70807	0.67357	1.0762	-0.04352	0.803446	-0.30017
Healthy control	-0.11287	-0.4491	-0.20447	0.526176	0.00918	0.557207	0.391774
Healthy control	-0.74632	-0.94251	-0.43511	1.32606	-0.40879	-0.33094	-0.3926
Healthy control	0.632913	-0.62746	-0.23045	0.206487	-0.26497	-0.31884	0.344574
Healthy control	-0.79668	-0.85829	-0.54848	0.951394	-0.34848	0.140872	-0.19463
Healthy control	0.300794	-0.44429	-0.41791	0.575351	-0.06033	0.46198	1.18283
Healthy control	-1.13119	-1.35776	-0.8443	-0.9557	-0.84026	-0.17452	-0.43274
Healthy control	-0.88598	-1.36515	-0.89682	-0.98161	-0.78856	-0.89671	-1.0233
Healthy control	-0.62456	-1.22077	-0.68971	-0.41276	-0.4708	-0.77046	-0.84005
Healthy control	-1.08397	-1.59788	-0.96504	-0.88473	-0.8662	-1.0842	-1.01261
Healthy control	-0.64856	-1.275	-0.22843	-0.62939	-0.59276	-0.54345	-0.75872
Healthy control	-0.01445	-0.2813	-0.33594	-0.72913	-0.69499	0.370857	0.305256
Healthy control	0.885345	0.046054	-0.21849	-0.33368	0.298081	-0.02152	-0.39945
Healthy control	-0.09971	-0.33563	-0.36318	-0.08391	-0.69683	-0.36924	-0.34005
Healthy control	-0.53148	-0.68679	-0.88122	0.001015	-0.73474	-0.80868	-1.00386
Healthy control	-1.01718	-0.84276	-0.14226	0.41175	-1.12735	-0.7839	-0.74734
Healthy control	-0.42824	-1.47335	0.883096	-1.23176	-0.51279	-0.00913	2.31193
Healthy control	-0.38104	-1.47931	-1.09404	-1.04307	-1.07645	-1.27859	-0.34855
Healthy control	1.44719	-0.48777	-0.76291	-0.52095	-1.1589	-2.04278	3.43641
Healthy control	-1.89411	-1.97572	-1.19189	-1.85242	-1.64056	-1.1292	0.725312
Healthy control	0.55247	-1.31674	0.479256	-1.74287	-1.10836	-1.97841	1.25252
Healthy control	2.42153	-0.50432	-0.61157	-0.35987	-0.14932	1.16399	1.88779
Healthy control	1.18334	-0.6741	-0.14198	0.127322	-0.82484	-1.4174	0.773469
Healthy control	2.02659	-0.64088	-0.42769	0.032253	-0.652	-0.01834	-0.01713
Healthy control	0.721162	-0.4954	-0.83744	1.16202	-0.38063	-0.45238	-0.41055
Healthy control	0.360135	-0.84918	-0.19138	0.666302	-0.65119	-0.7265	-0.35318
Healthy control	-0.79686	-1.61552	-0.18126	-2.2058	-0.77002	-0.01545	0.207553
Healthy control	-1.06154	-1.69119	-0.86959	-1.09605	-1.44061	-1.48327	-0.83763
Healthy control	-0.79044	-1.32028	-1.10874	-0.53441	-1.07887	-0.94776	-0.61632
Healthy control	-0.71513	-1.42807	-1.34675	-0.79276	-1.14284	-1.44961	-0.64862
Healthy control	-1.46899	-1.99952	-1.06226	-2.05632	-1.45216	-0.50618	-0.92284
Healthy control	0.763866	1.08411	-0.1719	0.408279	0.212665	1.39749	1.04254
Healthy control	1.329	0.718694	0.511842	0.242849	0.244931	1.0661	0.513814
Healthy control	1.12868	0.549952	0.236338	0.689538	0.145296	1.40335	0.636745
Healthy control	-0.69859	0.075175	-0.65314	0.421917	-0.46274	-0.24729	0.424947
Healthy control	2.46212	0.822807	0.252214	0.140019	-0.01826	0.041046	0.3499
Healthy control	-0.31545	-0.36376	-0.29302	0.309473	-0.6103	0.354047	0.358972
Healthy control	-1.73777	-1.65844	-2.19	-1.61121	-1.50754	-1.69307	-0.70216
Healthy control	-0.79119	-1.0571	0.061764	0.96241	-0.8772	-0.12662	0.41316
Healthy control	-0.94211	-0.96832	-0.4837	0.224405	-0.99737	-0.55462	-0.07156
Healthy control	-0.3991	-0.62171	-0.25058	0.879057	-0.64627	-0.15429	0.276592
Healthy control	2.59173	0.987989	1.22181	-0.38681	1.03318	2.27218	1.17655
Healthy control	1.67604	0.58768	0.833862	-0.24926	0.575165	0.863793	0.22161
Healthy control	1.83146	0.583986	1.24065	0.008715	0.554106	1.95159	0.709359
Healthy control	0.697928	0.407205	0.713603	0.102722	0.372628	0.547462	1.60276
Healthy control	2.24865	0.506881	1.09811	-0.25238	0.534135	1.00855	0.90464
Healthy control	-1.0287	-0.90979	-1.48846	0.361072	-0.71084	-0.55653	-1.19496
Healthy control	0.496251	-0.72183	-0.37958	1.29226	-0.66566	0.012008	-0.37036
Healthy control	-0.82368	-0.42414	-0.24088	1.47713	-0.41783	0.488736	-0.51444
Healthy control	0.386886	0.105234	-0.13266	1.42457	-0.01844	0.204376	-1.1233
Healthy control	-0.11004	-0.44363	-0.58683	1.70163	-0.39296	-0.53583	-0.83224
Healthy control	0.458154	0.875039	1.54316	0.204327	0.888774	2.66215	1.2341
Healthy control	0.289748	0.158589	1.2274	0.201409	0.012086	0.328001	-0.37516
Healthy control	-0.15345	0.19722	1.17555	0.301018	0.319294	1.37329	-0.38306
Healthy control	0.184663	0.462802	1.09089	0.004509	0.321964	1.03811	0.038884
Healthy control	0.655654	-0.07047	1.11877	-0.25623	-0.46059	0.228432	-0.20569
Healthy control	0.934127	-0.29973	0.590896	0.26721	0.597695	1.30029	0.951957
Healthy control	-0.75279	-0.80887	-0.17988	0.702034	-0.30232	-0.0417	0.003823
Healthy control	-0.92645	-1.26809	-0.45648	-0.04664	-0.58977	-0.21563	-0.64698
Healthy control	-0.76839	-1.31716	-0.92195	-0.55489	-0.79416	-0.81815	-0.5923
Healthy control	-0.02769	-0.88818	-0.15885	0.022558	-0.25412	-0.35959	-0.93542
Healthy control	0.068378	-0.36536	0.312574	0.79561	0.127268	1.39817	0.106667
Healthy control	-0.20081	-0.81175	0.023085	1.30316	-0.23158	0.510898	0.189173
Healthy control	0.150138	-0.62234	-0.26166	0.431336	-0.38668	-0.28686	-0.54222
Healthy control	-0.41136	-0.89996	-0.21094	0.878014	-0.39346	-0.00027	-0.69679
Healthy control	0.034175	-0.85653	0.084951	0.67039	-0.23296	0.873246	0.152333
Healthy control	-2.25523	0.053496	-1.64156	0.207621	-1.55318	-1.47728	-1.6519
Healthy control	-2.36033	-0.24083	-1.9889	-0.24142	-1.69526	-2.04063	-2.03312
Healthy control	-2.53808	-0.64506	-1.51759	0.532125	-1.82322	-2.63835	-2.00864
Healthy control	-2.67273	-0.68922	-2.65784	0.263636	-2.02941	-2.51691	-3.29862
Healthy control	-2.62869	-0.49077	-1.50125	0.533921	-1.76355	-1.94147	-2.69434
Healthy control	0.336671	-0.33201	1.08007	0.497429	1.14895	1.85714	0.275897
Healthy control	-0.01152	-0.70511	1.0136	0.775363	0.441907	1.32786	-0.6088
Healthy control	0.090874	-0.88903	1.87796	0.701927	0.349709	0.906996	-0.9917
Healthy control	-0.07064	-0.94299	0.429202	0.914415	0.025761	0.547094	-0.10572
Healthy control	0.199489	-0.80302	1.7803	0.789149	0.483844	0.709976	-0.54222
Healthy control	-2.3841	-0.63928	-1.57258	1.74436	-1.63657	-1.84199	-1.12118
Healthy control	-2.58921	-0.78824	-2.07073	1.08414	-1.94041	-1.77329	-0.83863
Healthy control	-2.46792	-0.68789	-1.77051	1.5122	-1.93251	-2.11647	-1.56574
Healthy control	-2.42435	-0.76865	-1.91778	1.13058	-1.99916	-2.24314	-1.5636
Healthy control	-2.58972	-1.06869	-1.7783	1.53666	-1.93963	-2.05019	-1.03713
Healthy control	-0.21484	-0.80878	-0.51307	-0.62232	-0.06665	0.248764	-0.03461
Healthy control	0.217556	-0.44721	-0.45321	0.425008	0.275058	-0.54935	-0.41261
Healthy control	-0.67096	-1.32825	0.343558	0.641028	-0.49345	-0.43238	-1.53781
Healthy control	-0.82753	-0.99612	-0.89471	-0.35527	-0.43302	-0.38691	-0.60084
Healthy control	-0.64421	-0.9845	0.003309	-0.29755	0.011351	0.42323	-0.81828
Healthy control	-1.79273	-0.1921	-1.69914	0.017241	-1.85559	-1.43393	-1.04217
Healthy control	-2.79308	-0.42874	-1.98188	1.10858	-2.06595	-1.97553	-1.06203
Healthy control	-2.22894	-0.02929	-1.49598	0.659177	-1.9295	-2.33269	-1.72081
Healthy control	-2.67971	-0.47521	-2.03879	0.6512	-2.06761	-1.35041	-1.35214
Healthy control	-2.40277	-0.42459	-2.01834	0.41545	-2.05861	-1.67762	-1.31236
Healthy control	-0.48453	-1.18033	-1.90934	-1.55409	-0.53798	-0.22829	1.29061
Healthy control	-1.36044	-1.44079	-2.42814	-1.84831	-0.4493	-0.92911	-0.06161
Healthy control	-1.36626	-1.78839	-2.82102	-2.27511	-1.54557	-1.94746	-0.56517
Healthy control	-1.58013	-1.89335	-2.01928	-2.20811	-0.90219	-1.28742	-0.67381
Healthy control	-1.02924	-1.55598	-1.75662	-1.74579	-1.06819	-0.21338	-0.25408
Healthy control	-2.91753	-0.53471	-2.32602	0.643608	-1.77952	-1.75792	-1.14966
Healthy control	-3.46425	-0.93081	-2.91559	1.11999	-2.06353	-2.92359	-1.93131
Healthy control	-3.10353	-1.05679	-2.46037	1.80095	-1.86698	-1.83764	-1.97528
Healthy control	-3.7771	-1.1478	-2.62604	1.60232	-2.26529	-2.89829	-2.27833
Healthy control	-3.46079	-0.98825	-2.7285	1.40047	-2.13533	-3.09707	-2.03252
Healthy control	1.10413	2.2094	0.696636	0.821423	0.584429	0.738504	-0.63734
Healthy control	0.218135	1.80483	0.156938	0.455189	0.506568	-0.15747	-1.02433
Healthy control	0.523842	1.52625	0.886235	0.631125	0.086072	0.794358	-1.0404
Healthy control	-0.47626	0.705507	-0.28428	-0.77781	-0.27928	0.387612	-1.43711
Healthy control	0.115773	0.884824	0.384115	-0.23565	0.22609	0.167774	-1.05106
Healthy control	-2.26681	0.534191	-1.02464	2.00814	-1.26069	-0.40184	-1.11956
Healthy control	-2.69368	0.021333	-1.13656	2.57947	-1.52994	-1.9834	-1.62165
Healthy control	-2.7004	0.102631	-1.68814	2.51475	-1.49297	-1.61778	-1.0932
Healthy control	-2.91506	-0.32482	-1.97844	3.00242	-1.76572	-1.82837	-1.02795
Healthy control	-2.43796	0.010533	-0.92169	2.63789	-1.3424	-1.36198	-0.35536
Healthy control	0.497419	-0.0794	0.962859	-0.10032	-0.23581	1.33132	-0.10676
Healthy control	-1.02603	-0.82089	0.734834	0.938276	-0.69197	0.587718	-1.02307
Healthy control	-0.31238	-0.29302	-0.44512	0.419281	-0.56868	-0.24133	0.08446
Healthy control	0.05773	-0.39332	0.17178	0.69001	-0.50411	0.577608	-0.09089
Healthy control	0.175375	-0.57015	0.775089	1.30913	-0.43964	0.331957	-0.06435
Healthy control	-1.79281	2.64153	-1.18437	1.24193	-0.92365	-0.94456	-0.95464
Healthy control	-1.71295	2.25709	-1.03108	2.31317	-0.79263	-0.94451	-0.60742
Healthy control	-1.74686	1.08443	-1.52424	2.92671	-1.31994	-1.34788	-0.90046
Healthy control	-1.99077	1.47231	-0.82977	2.12143	-1.43812	-1.84627	-1.19152
Healthy control	-1.80169	1.34575	-1.06782	2.75178	-1.09158	-1.35992	-1.54409
Healthy control	0.504812	0.244172	-0.3768	0.762081	0.266748	0.368294	0.377194
Healthy control	0.047063	0.244332	-0.57353	0.830917	0.128287	-0.77823	-1.27954
Healthy control	-0.5241	0.117775	0.296958	1.89464	0.352618	0.208845	-0.92468
Healthy control	-0.22499	-0.04938	0.303647	1.55016	-0.03322	-0.5255	-1.28058
Healthy control	0.667896	0.090075	-0.47486	1.15126	0.103306	-0.26634	-0.07707
Healthy control	0.224358	0.574517	2.11196	0.908318	0.468356	2.25273	0.059303
Healthy control	-0.25496	-0.08005	0.500817	1.23547	-0.03224	0.199806	-1.21364
Healthy control	-0.28224	-0.04415	0.526229	1.06356	-0.06061	0.756957	-0.23975
Healthy control	-0.38784	-0.78324	0.915124	1.00565	-0.4349	0.734749	-0.92783
Healthy control	0.062496	0.278187	2.39687	0.995132	0.38171	2.41222	-0.25339
Healthy control	0.440056	2.02493	0.642942	0.904787	0.189673	1.54546	1.16716
Healthy control	0.971413	1.86139	-0.47701	0.52791	0.306711	0.265007	0.491637
Healthy control	-0.4253	1.27148	-0.87089	1.42592	-0.40886	0.397045	0.579827
Healthy control	-0.28648	1.45542	-0.14196	1.42931	-0.18338	0.509237	0.05031
Healthy control	0.336312	1.08301	0.120616	0.96273	0.057488	1.37588	0.044611
Healthy control	0.889161	0.790614	0.83862	1.29166	0.200591	-0.62618	0.507875
Healthy control	0.525583	1.62489	-0.06259	0.954962	-0.25683	0.690843	0.139822
Healthy control	1.15409	1.25387	0.307082	0.70429	-0.44591	0.540328	0.980284
Healthy control	0.854772	0.775863	-0.38851	1.31143	-0.33427	-0.10239	-0.32018
Healthy control	0.776603	0.653963	0.891363	1.43199	-0.26848	0.388423	0.383298
Healthy control	0.737952	0.360173	-0.34752	-0.14037	-0.08435	0.816144	-0.53038
Healthy control	0.825218	0.414973	-0.84719	0.327257	-0.10438	-0.85464	0.556998
Healthy control	1.23762	0.094778	0.961941	-0.1331	-0.40497	0.0223	-0.03641
Healthy control	0.978341	0.170061	-0.80508	0.274629	-0.33151	-0.49213	-0.14029
Healthy control	0.402437	-0.30409	-0.68839	-1.22959	-0.21621	-0.79146	0.534475
Healthy control	1.62072	0.7621	1.23728	-1.24186	-0.5139	1.43993	0.890248
Healthy control	1.27784	0.451504	0.812308	-0.25119	-0.60195	0.38712	1.18027
Healthy control	-0.49884	-0.11867	0.66457	1.20229	-0.49905	1.59796	1.84294
Healthy control	1.91388	0.44711	1.98448	-0.41511	-0.28359	0.561172	-0.1126
Healthy control	2.42203	0.459863	2.78607	-0.3756	-0.21478	2.00377	1.50299
Healthy control	-0.72701	-0.09195	-0.49467	-0.91307	-0.80823	-0.38478	1.23657
Healthy control	-0.65648	-0.14139	-1.48786	-0.57655	-1.09198	-0.31141	1.35543
Healthy control	-0.27214	1.16878	-0.80766	-0.35976	-0.4481	1.01388	-0.72069
Healthy control	-0.49847	0.294442	-1.03755	-0.5941	-0.62551	-0.14344	0.387759
Healthy control	-0.04832	1.19221	-0.49715	0.171856	-0.30449	0.028207	-0.00182
Healthy control	0.032587	-1.4477	0.424259	-1.34756	-0.50188	0.447159	0.127007
Healthy control	0.412598	-1.0832	0.510828	-0.67551	-0.36235	-0.47109	-0.4962
Healthy control	1.20506	-1.01772	-0.17336	-0.79117	-0.58902	-0.49531	-0.63682
Healthy control	0.076063	-1.52798	-0.82186	-1.57767	-0.87359	-1.15445	-0.51102
Healthy control	0.25446	-1.22146	0.188157	-1.14521	-0.60983	0.063706	-0.46993
Healthy control	-1.20731	-0.89872	-1.01211	-1.34135	-1.21248	-0.49844	0.430847
Healthy control	-0.31982	-0.1318	-1.53349	-0.62767	-0.85077	-1.41624	-1.06586
Healthy control	-0.35682	-0.20633	-0.73995	-0.6027	-0.65345	-0.10259	0.030943
Healthy control	-0.22429	-0.59759	-0.69153	0.391724	-1.2002	-0.39658	-0.22974
Healthy control	-0.3272	-0.49323	-0.66429	-1.02213	-1.24773	-0.42877	-0.76376
Healthy control	-0.50816	-1.23306	-0.10614	0.631133	-0.3698	-0.43584	0.103109
Healthy control	-0.69141	-1.17934	-0.16382	0.008949	-0.49921	-0.60773	-0.34995
Healthy control	0.695876	-0.71904	-0.40235	-0.38726	-0.36173	-0.28955	-0.12418
Healthy control	-0.84441	-1.4758	-0.36586	-0.51026	-0.80469	-0.98074	-1.06181
Healthy control	0.242809	-0.77559	0.358477	0.45492	-0.31042	0.940854	0.391295
Healthy control	-0.46963	-0.34643	-0.43407	0.944187	-0.16911	0.631814	0.477579
Healthy control	-1.13298	-1.0338	-1.33697	0.022167	-0.68891	-0.04727	-0.19761
Healthy control	-1.01329	-0.78639	-0.76739	0.290836	-0.58107	-0.15201	-0.04309
Healthy control	0.139749	-0.33746	-0.44195	0.399473	-0.0543	0.881379	-0.01614
Healthy control	-0.94191	-1.06375	-0.49316	-0.28357	-0.73399	0.27509	-0.50996
Healthy control	0.985657	0.01962	1.00401	1.09148	-0.04887	1.46516	0.06958
Healthy control	0.647966	-0.3379	0.378669	1.29477	0.031854	1.36811	-0.71463
Healthy control	0.530357	-0.13215	0.397918	1.1939	-0.13745	0.217791	-0.48159
Healthy control	0.971123	-0.29139	0.730658	0.977758	-0.05434	0.687856	-0.69897
Healthy control	0.970697	-0.02493	1.50997	1.48542	0.249861	1.88027	0.097063
Healthy control	0.435672	-0.23516	0.506084	0.718867	0.417662	1.39998	1.167
Healthy control	0.347505	-0.13995	0.196628	0.912066	0.220846	1.35638	0.524767
Healthy control	0.963051	-0.09267	0.349423	0.723652	0.109614	0.819194	-0.19945
Healthy control	0.652015	0.109233	1.04319	1.28132	0.65842	2.20444	-0.04185
Healthy control	0.817305	-0.11447	0.706363	0.614923	0.491692	1.53207	-0.00097
Healthy control	-0.18003	0.676825	-0.80673	1.32755	-0.22763	0.392911	-0.0141
Healthy control	0.223345	0.351624	-0.41023	0.668678	-0.38536	-0.50847	-0.19049
Healthy control	-0.49401	0.815282	-0.58402	0.730967	-0.4616	-0.05288	-0.36311
Healthy control	-0.23791	0.517851	-0.80332	0.956427	-0.39027	0.244183	0.376931
Healthy control	-0.82015	-0.63618	-0.38443	1.06522	-0.94637	0.374767	-1.15871
Healthy control	0.440801	-0.48723	-1.24488	0.560225	0.081578	-0.54817	0.127392
Healthy control	0.159933	-0.71343	-0.52163	1.05657	0.008973	1.23409	0.978102
Healthy control	0.464946	-0.68421	-0.47172	0.348013	-0.13561	-0.28441	0.068206
Healthy control	0.341458	-0.62916	0.142425	0.474904	-0.36411	-0.24165	0.730461
Healthy control	0.05377	-0.7724	-0.12077	0.543471	-0.31713	-0.02546	-0.31429
Healthy control	0.146107	-0.60908	0.477396	0.37439	-0.15365	0.836445	0.773627
Healthy control	-0.9407	-1.22543	-1.16041	-1.04117	-0.73251	-0.93575	-0.05834
Healthy control	-0.94266	-1.09217	-0.21286	-0.65582	-0.97017	0.524202	-0.53001
Healthy control	2.50382	0.23963	0.065419	-0.5745	0.398212	0.613818	2.0197
Healthy control	-1.00969	-1.34364	-0.10557	-0.95584	-0.90325	-0.32263	-0.75265
Healthy control	0.843923	-0.46541	-0.53128	-0.29897	-0.26202	0.69702	0.143195
Healthy control	0.182184	-0.73273	-0.11502	0.954834	-0.6106	-0.22164	0.249551
Healthy control	0.233001	-0.49012	-0.66862	-0.4465	-0.48912	0.143821	-0.36166
Healthy control	0.302871	-0.47	-0.22955	0.053263	-0.28041	1.17082	-0.75337
Healthy control	1.32571	0.174245	0.049354	1.03862	0.043698	1.76963	0.620836
Healthy control	-1.41982	-1.1617	-0.83777	0.940357	-0.35522	-0.24936	0.321989
Healthy control	-0.80782	-1.12183	-1.3635	0.046083	-0.3871	-0.75103	0.72502
Healthy control	-1.06139	-1.08037	-0.7117	0.903184	-0.24191	-0.47131	0.329602
Healthy control	-1.05385	-1.20798	-0.78058	0.728135	-0.26444	0.24989	-0.03572
Healthy control	-0.70179	-1.16156	-0.46557	0.39124	-0.33683	0.072081	0.589261
Healthy control	-1.07429	-1.30725	-0.95393	-0.81815	-0.60347	0.001547	-0.35659
Healthy control	-0.19006	-1.23635	-1.55939	-0.59849	-1.0967	-1.03834	-0.33228
Healthy control	-1.51474	-1.63602	-1.23088	-0.97432	-1.06028	-1.02914	-0.19272
Healthy control	-0.63751	-1.19037	-0.60427	0.954757	-0.64084	-0.07733	-0.37993
Healthy control	-0.73162	-1.40988	-1.48346	-0.92431	-1.20699	-0.75891	-0.89235
Healthy control	0.167103	-0.84405	0.005009	1.2128	0.347892	0.181461	0.197186
Healthy control	-0.09636	-1.06102	-0.76596	1.0143	-0.10192	-0.25423	-0.93011
Healthy control	0.964441	-0.9075	-1.22127	1.02455	-0.4003	-0.89942	-0.66135
Healthy control	-0.69381	-1.161	-0.44978	1.35573	-0.1065	-0.55906	-0.70995
Healthy control	-0.64108	-1.25283	-0.41693	2.03992	-0.08275	-0.66009	-0.77703
Healthy control	0.929727	-0.16716	0.129011	0.409906	-0.23755	0.240786	0.528079
Healthy control	-1.08987	-1.34388	0.224385	-0.54469	-0.71555	-0.23418	-0.98435
Healthy control	-0.70947	-1.02323	0.567301	-0.06236	-0.65369	0.03285	-0.80337
Healthy control	-0.43052	-0.86521	0.303112	-0.12722	-0.36762	0.24632	-0.73206
Healthy control	0.569092	-0.3136	0.432009	0.747209	-0.30676	0.306195	0.589402
Healthy control	1.73445	0.214227	-0.16154	0.070124	0.319976	0.763375	0.678276
Healthy control	0.312674	-0.78044	-0.13494	0.416762	-0.22697	0.525548	0.292786
Healthy control	1.12986	-0.09676	-0.68291	-0.2571	-0.29877	-0.76621	-0.01595
Healthy control	0.848486	-0.46053	-0.03485	0.505268	0.054112	1.18658	0.433317
Healthy control	1.13016	-0.22036	0.58831	0.294888	0.047132	1.62488	0.921296
Healthy control	0.302975	0.157984	0.748272	0.863832	-0.32124	0.453815	0.006823
Healthy control	0.302104	-0.06611	0.619811	1.18322	-0.13341	1.43261	-0.01647
Healthy control	-0.16128	-0.64612	0.350831	1.48366	-0.08283	0.667601	-0.7879
Healthy control	-0.0878	-0.79232	0.144838	1.42746	-0.16188	0.956016	-0.44018
Healthy control	-0.09152	-0.50681	0.97457	1.45885	-0.42535	1.64014	0.525204
Healthy control	-0.28702	-0.64407	0.188526	0.449426	0.22132	0.05981	0.048946
Healthy control	-1.35324	-1.47715	-0.61284	0.800846	-0.26193	-0.02654	-0.89367
Healthy control	0.339633	-0.83576	-0.68759	-0.40432	0.128387	-0.41255	-0.56304
Healthy control	-0.24645	-0.90811	-0.78071	0.414411	-0.18444	-0.11031	-0.19905
Healthy control	-1.21333	-1.40442	0.333928	0.127435	-0.1601	0.032963	-0.74349
Healthy control	0.416729	-0.34584	-0.56484	0.630393	-0.00266	0.514482	0.444593
Healthy control	0.080141	-0.56155	-0.1124	0.841011	-0.336	0.211665	0.228134
Healthy control	-0.35623	-0.9437	-0.84679	1.1109	-0.50036	0.073888	-0.73428
Healthy control	0.885352	-0.69066	-0.322	0.530818	-0.43386	0.06755	-0.89769
Healthy control	-0.0401	-0.61766	-0.14776	0.929486	-0.32177	0.279846	-0.24066
Healthy control	0.282644	-1.23571	-0.61178	0.722113	-0.23479	-0.1389	-0.18324
Healthy control	-1.54972	-1.98144	-1.30026	-0.66233	-0.81639	-1.13914	-1.09854
Healthy control	-0.06191	-1.51572	-0.53068	0.130426	-0.36011	-0.02019	-0.29605
Healthy control	0.473452	-1.11625	-0.20866	0.869705	-0.09654	0.108304	-0.50244
Healthy control	-0.68957	-1.59646	-0.4832	-0.05899	-0.27544	-0.01768	-0.07753
Healthy control	0.87917	-0.30885	0.923033	0.378182	-0.19447	1.22825	-0.23601
Healthy control	0.280374	-0.31772	0.304984	0.910317	-0.42577	0.200709	-0.08166
Healthy control	0.123548	-0.6616	0.120502	1.16548	-0.35704	0.784893	-0.11398
Healthy control	0.765191	-0.17244	1.1807	0.844297	-0.18696	1.41799	0.042389
Healthy control	0.963065	-0.38357	0.075931	0.561724	-0.23987	0.310246	-0.7947
Healthy control	0.938652	-0.50679	0.415116	1.87517	-0.13689	0.355676	-0.30078
Healthy control	0.571395	-0.45492	0.135226	1.24646	-0.28133	0.383014	0.213149
Healthy control	1.28771	-0.31943	0.061213	1.17417	-0.29809	-0.06812	-0.96279
Healthy control	1.38312	-0.60188	-0.25555	1.28633	-0.40846	-0.4698	-0.1718
Healthy control	0.914897	-0.65551	0.761293	1.38297	-0.38789	-0.05186	-0.67576
Healthy control	-0.11357	-0.81186	-0.26835	0.506207	-0.2028	0.116946	0.668605
Healthy control	0.05525	-0.73767	-0.27062	-0.07691	-0.38855	-0.62861	0.364077
Healthy control	-0.82927	-1.02449	-1.1473	-0.24099	-0.59665	-0.24425	-0.678
Healthy control	-0.68027	-1.21415	-1.06591	-0.23157	-0.76181	0.256731	-0.0007
Healthy control	-0.6444	-1.34663	0.016994	-0.1924	-0.87877	-0.47181	-0.05845
Healthy control	-0.81492	-1.11456	0.312959	1.94394	0.129235	0.524714	-0.29561
Healthy control	0.071052	-0.82738	-0.16626	1.40444	0.021357	0.550858	0.542698
Healthy control	-0.37774	-0.83901	0.116144	1.51397	0.046612	0.822778	0.095147
Healthy control	-0.4807	-0.93804	0.194699	1.79005	0.060487	0.412891	-0.16463
Healthy control	-0.76718	-1.07049	0.232918	1.29742	-0.10622	0.438015	-0.14958
Healthy control	-0.60252	-0.44846	-0.1805	1.12828	-0.35388	0.613725	0.274335
Healthy control	-0.32809	-0.53807	-0.88275	0.574692	-0.57792	-0.02793	-0.20058
Healthy control	-0.72653	-0.39217	-0.65765	1.08519	-0.69052	0.528185	-0.60152
Healthy control	-0.75217	-0.53909	-0.60071	1.1776	-0.80896	-0.11969	-0.16931
Healthy control	-0.60567	-0.47556	-0.03586	1.14799	-0.46351	0.333276	0.137739
Healthy control	-0.09356	-0.61449	1.83453	0.603477	0.164256	1.12155	-0.24238
Healthy control	0.112741	-0.56088	0.659883	0.761822	-0.09365	0.110893	-0.30673
Healthy control	-0.29394	-0.67698	0.699625	0.813499	-0.19467	0.041303	0.100542
Healthy control	0.016515	-0.86293	1.12568	0.581484	-0.14721	0.332535	-0.51866
Healthy control	-0.09154	-0.50423	1.10924	0.800294	0.081007	-0.05472	0.165741
Healthy control	-1.43156	-1.67876	-1.57795	-1.15763	-0.58873	-0.6378	-0.96565
Healthy control	-1.33273	-1.61721	-1.51197	-0.80324	-0.67119	-1.08825	0.037448
Healthy control	-1.51361	-1.81058	-1.98052	-1.2187	-1.0511	-2.08104	-1.00792
Healthy control	-1.32915	-1.75541	-1.67579	-1.36638	-0.84122	-0.88088	-1.00256
Healthy control	0.028162	-0.54055	0.070134	-0.07789	0.103714	0.643544	0.646808
Healthy control	1.37458	0.618226	1.32364	0.154389	0.896784	2.362	0.672388
Healthy control	0.855339	0.233725	1.14031	0.075464	0.589262	1.49615	0.27222
Healthy control	0.984077	-0.21702	0.309871	-0.1998	0.244061	0.364808	-0.53436
Healthy control	0.526459	-0.21293	1.60111	0.691401	0.409989	1.6717	-0.15369
Healthy control	1.3225	0.057779	1.094	-0.13201	0.781617	1.73603	-0.76434
Healthy control	-0.55664	-0.17927	0.201976	0.867761	0.339076	1.20125	0.803441
Healthy control	-0.93047	-0.47649	-0.64877	1.03807	0.091613	0.528827	0.797231
Healthy control	-0.80632	-0.27219	-0.55081	0.999914	0.024679	0.599006	-0.24078
Healthy control	-1.05787	-0.12866	-0.89834	0.677484	0.055395	-0.94528	0.116841
Healthy control	-0.70924	-0.87787	-0.22319	1.11511	-0.16497	0.564264	-0.07723
Healthy control	0.761918	-0.51495	0.587186	1.48567	0.295635	0.601914	0.652488
Healthy control	0.848953	-0.58343	-0.04407	1.40803	0.001313	0.579096	0.229847
Healthy control	0.294311	-0.56789	0.23649	1.77491	0.01142	0.482646	0.196442
Healthy control	0.527929	-0.58586	0.043364	2.04663	-0.06339	0.372186	0.02052
Healthy control	1.42767	-0.3937	0.504086	1.15777	0.048681	0.851327	0.325796
Healthy control	1.28796	-0.39673	0.70622	0.982637	0.312803	1.12863	0.151462
Healthy control	-0.68953	-0.92079	0.757718	1.27861	-0.31263	-0.10679	-0.75676
Healthy control	0.144405	-0.50059	0.529376	1.23996	-0.10195	0.067207	-0.46083
Healthy control	-0.1615	-0.91389	0.605842	1.28739	-0.09045	0.934884	-0.79459
Healthy control	0.295314	-0.80591	1.10479	1.51121	0.016966	1.3425	-0.33067
Healthy control	0.309231	-0.37057	0.580162	0.475631	0.096799	0.979254	-0.18222
Healthy control	-0.51711	-0.93389	-0.68162	0.046886	-0.19907	-0.05531	-0.72493
Healthy control	-0.68012	-1.06696	-0.43894	-0.04656	-0.40584	-0.45784	-0.28782
Healthy control	-0.04086	-0.43331	-0.22697	0.123309	-0.06932	0.393756	-0.15163
Healthy control	0.158183	-0.86729	-0.03145	-0.40512	-0.33204	-0.03301	-0.53219
Healthy control	-0.67377	-0.91997	-0.04742	-0.50397	0.210884	1.01419	0.863259
Healthy control	-1.0358	-1.05179	-0.80703	-0.42039	-0.0513	-0.34586	-0.31218
Healthy control	-0.06053	-0.51605	-0.50168	-0.16741	-0.04549	-0.34124	-0.7504
Healthy control	-0.91213	-0.92787	-0.73607	-0.51905	-0.15764	0.108529	-0.50057
Healthy control	0.265204	-0.48661	-0.38202	-0.40731	-0.14381	0.262448	-0.00541
Healthy control	-0.51059	-0.73056	-0.3908	1.59473	-0.75644	-0.45775	-0.38154
Healthy control	-1.51079	-1.43176	-1.43345	2.10819	-1.50096	-1.2046	-0.53766
Healthy control	-1.48299	-1.43521	-0.53016	0.952548	-1.0729	-1.25922	-1.39858
Healthy control	-1.36522	-1.33059	-0.8867	1.11017	-1.25911	-1.32905	-1.35423
Healthy control	-0.98083	-1.00609	-0.14164	1.86608	-0.83857	-0.16809	-0.42844
Healthy control	0.824469	-0.01031	1.16195	0.571246	0.449329	1.66832	0.638461
Healthy control	0.758872	-0.08485	0.372519	0.094637	0.156589	0.683279	-0.64227
Healthy control	0.901509	-0.3802	0.705763	0.464323	0.354842	0.882255	0.713202
Healthy control	1.07688	-0.20781	0.396662	-0.29069	-0.26892	0.85012	0.623462
Healthy control	1.03838	-0.84921	0.694125	0.053078	-0.34791	0.246757	0.322308
Healthy control	0.626834	-0.13539	-0.18467	0.617664	-0.11113	0.457437	0.569525
Healthy control	-0.0284	-0.23128	-0.77171	0.608285	0.060802	0.348731	-0.50884
Healthy control	-0.1607	0.064702	-0.17359	0.69401	0.368301	1.02226	-0.19412
Healthy control	-0.02302	-0.50667	0.202185	0.741982	-0.18794	0.821197	-0.75529
Healthy control	-0.11395	-0.3492	-0.05151	0.869014	-0.12844	0.659067	-0.09007
Healthy control	0.025652	0.240422	-0.17371	0.955293	0.589475	1.57079	0.064694
Healthy control	0.130848	0.235745	-0.36327	0.526641	0.538884	0.570474	0.288099
Healthy control	0.34794	0.188208	-0.26479	0.544212	0.032947	0.502985	0.297673
Healthy control	0.094617	0.00991	0.47136	0.759354	0.222076	0.457629	0.267577
Healthy control	-0.35199	-0.15653	-0.08897	0.979361	0.256167	1.15059	-0.13174
Healthy control	1.05971	-0.12281	0.163346	-0.55273	1.41168	1.78563	-0.12072
Healthy control	0.543589	-0.45283	-0.78466	-0.7906	0.604936	0.295309	0.889993
Healthy control	0.729086	-0.37926	0.48066	-0.30751	1.29903	1.51863	0.231886
Healthy control	1.08659	-0.16254	0.860531	-0.44999	1.36286	2.62972	0.809087
Healthy control	0.362351	-0.45973	0.962725	-0.06102	0.938732	1.9196	0.102075
Healthy control	0.611839	0.756105	1.0185	0.239681	0.710157	0.735734	0.892503
Healthy control	-0.06077	0.346034	-0.54385	0.660991	0.252875	0.28596	-0.07161
Healthy control	0.081237	0.180618	0.537462	0.462877	0.236628	1.12776	0.569513
Healthy control	0.616704	0.514272	1.35976	0.429188	0.606522	2.00498	0.620214
Healthy control	-0.02832	1.34069	0.09004	0.136098	0.443212	0.047826	-0.42216
Healthy control	0.781721	-0.38565	0.030217	0.175112	0.554084	1.21831	0.83715
Healthy control	-0.16169	-0.78361	0.098787	0.666321	0.131835	0.805645	-0.3871
Healthy control	0.419814	-0.70732	-0.21308	0.543451	0.469912	0.808298	0.140197
Healthy control	0.888837	-0.26873	0.396276	-0.0179	0.220123	0.850033	-0.24719
Healthy control	-0.19275	-0.83137	0.103195	0.935171	-0.00754	0.611843	0.054754
Healthy control	0.176683	-0.0784	0.615058	0.688622	0.220408	2.09743	0.528128
Healthy control	-0.01675	0.174458	0.047825	0.660669	0.030115	0.428254	0.479677
Healthy control	0.528725	0.285194	0.124456	-0.03519	0.137204	0.748489	0.263
Healthy control	0.607516	0.310855	0.607372	0.391023	0.347626	1.91929	-0.12296
Healthy control	0.920846	0.178195	0.780637	0.241494	0.023456	1.21894	-0.10806
Healthy control	0.883858	0.197642	0.763933	0.081486	1.00142	1.50749	0.223233
Healthy control	0.733816	-0.18122	0.11701	0.811464	1.22035	1.79827	-0.17477
Healthy control	0.565296	0.08571	0.917096	0.454856	1.37985	0.49279	-1.01406
Healthy control	1.12695	-0.56492	0.614905	-0.10168	0.599675	1.71452	1.05258
Healthy control	0.931123	0.078723	0.984741	0.770611	1.28977	1.75259	0.323884
Healthy control	0.287519	0.628991	-0.11731	1.40814	0.14824	0.975995	-0.22655
Healthy control	0.943613	1.17928	0.301716	0.999804	0.745865	1.36687	-0.25388
Healthy control	0.361329	0.753605	-0.70212	0.49726	0.031517	0.430555	-0.02889
Healthy control	0.515528	0.159765	0.410969	1.5527	-0.1149	0.550654	-0.80613
Healthy control	0.823224	0.670903	-0.14845	1.09257	0.284915	0.541268	-0.66458
Healthy control	0.942204	0.430298	0.401861	0.339678	-0.18283	1.06617	-0.21323
Healthy control	0.473531	1.11442	0.54642	1.20903	0.229426	0.541182	0.024619
Healthy control	0.306887	0.5266	-0.03579	1.02935	-0.06352	0.033808	-0.13745
Healthy control	0.512106	-0.06173	0.703375	1.13795	-0.13846	0.260466	0.910998
Healthy control	0.26503	0.136067	0.289196	0.995319	-0.08349	0.107278	-0.44169
Healthy control	0.486407	-0.38687	0.052875	0.094899	-0.36755	-0.13299	-0.30498
Healthy control	-1.42712	-1.4188	-1.24158	-1.00367	-1.08729	-1.62473	-0.92559
Healthy control	-2.13529	-1.81648	-0.74255	-1.18119	-1.29204	-1.32737	-1.02555
Healthy control	-1.51107	-1.33921	-0.64464	-0.41245	-0.69378	-0.86065	-0.21731
Healthy control	-1.88325	-1.93506	-0.66975	-1.80143	-1.31343	-0.95598	-1.32489
Healthy control	0.335434	-1.00825	0.3639	-0.07612	0.006575	0.095451	0.423464
Healthy control	0.652942	-0.68615	-0.47988	-0.00237	-0.08818	-0.37043	-0.20684
Healthy control	1.87078	-0.60289	-0.3033	0.364828	-0.2168	0.092094	-0.15265
Healthy control	0.073972	-0.87906	-0.41728	-0.04442	-0.20489	-0.85032	-0.68258
Healthy control	0.902998	-0.53323	0.167825	0.685448	0.02239	0.423197	0.217886
Healthy control	-0.05514	-0.10466	0.050686	0.484695	-0.22116	1.42791	0.130376
Healthy control	0.231448	0.360807	0.098968	0.439201	0.177828	1.22597	-0.73747
Healthy control	-0.49979	0.02811	-0.7097	0.72363	0.06043	0.937167	0.157245
Healthy control	0.017415	0.388641	-0.24508	0.374548	0.040362	0.366718	0.271564
Healthy control	-0.3173	0.617583	-0.10814	0.455661	0.031088	0.262805	0.070826
Healthy control	0.959275	0.141614	0.452012	0.687335	0.894213	1.95613	0.56076
Healthy control	0.767712	-0.073	0.735597	1.12737	0.900904	1.54046	-0.11792
Healthy control	-0.26732	-0.55998	-0.21501	1.01089	0.401663	0.702585	0.354894
Healthy control	0.880253	0.348963	0.093266	0.428542	1.09725	1.71348	0.047105
Healthy control	1.03227	-0.0247	0.199678	0.450756	0.326001	0.844396	-0.70368
Healthy control	0.950391	0.065089	-0.12538	-0.00315	0.396079	0.949146	0.204813
Healthy control	0.191277	-0.79484	-0.74081	0.645444	0.24018	0.310377	0.081184
Healthy control	-0.34428	-0.52842	-0.4602	1.10713	0.173455	0.697596	-1.08918
Healthy control	0.531865	0.522867	-0.65502	0.069394	0.548438	1.07007	-0.92377
Healthy control	0.978882	-0.55348	-0.26263	-0.08777	-0.24474	-0.18581	-0.51151
Healthy control	0.816319	0.273506	0.196204	0.715309	0.437989	2.14665	0.589835
Healthy control	0.512286	-0.13329	-0.30629	0.382443	-0.09819	0.724758	-0.31999
Healthy control	0.162135	0.135382	0.485385	1.06456	0.351259	1.85453	0.419109
Healthy control	0.201789	-0.21928	-0.19192	0.141848	0.26073	-0.09439	0.419367
Healthy control	0.283175	-0.39494	0.630506	0.592902	0.024838	1.66632	-0.00049
Healthy control	1.25857	-0.28371	1.16398	0.139098	1.11463	2.54355	0.405816
Healthy control	1.13738	-0.43869	1.21491	0.361626	0.888658	2.02053	-0.63996
Healthy control	1.06018	-0.58923	0.709232	0.24326	0.728111	1.54053	-0.33803
Healthy control	1.46074	-0.43994	0.986431	-0.05867	1.01196	2.05974	-0.23519
Healthy control	0.991677	-0.67412	1.38414	0.331147	0.618428	2.14136	0.282317
Healthy control	0.190816	-0.77458	-0.02319	0.971447	0.19279	1.00073	-0.14877
Healthy control	0.324888	-0.55871	-0.02846	1.41712	0.391221	0.654254	-0.26335
Healthy control	-0.315	-1.22879	0.223057	0.978064	-0.36099	0.408579	-0.68983
Healthy control	0.35145	-0.74005	-0.06368	1.87627	0.098796	1.0346	0.249687
Healthy control	-0.60727	-1.23099	-0.38503	0.198225	-0.2797	0.376519	-0.76128
Healthy control	0.303271	-0.78124	0.700564	0.870895	0.642392	1.0785	-0.21469
Healthy control	0.544213	-0.598	0.201677	0.678873	1.07596	1.60029	0.571992
Healthy control	0.474815	-0.63268	-0.02221	0.491337	0.439182	-0.25007	0.253508
Healthy control	0.826261	-0.34709	0.419388	0.158146	0.722357	0.498153	-0.26382
Healthy control	0.097914	-1.20474	0.761166	1.10669	0.044921	0.516096	0.05436
Healthy control	0.49065	0.327947	3.0814	1.25665	0.422895	0.75312	-0.34485
Healthy control	-0.14261	0.131319	2.46179	0.266343	0.146209	-0.15164	-0.29584
Healthy control	0.127063	-0.54685	1.7348	0.350505	-0.16771	0.169984	-0.09117
Healthy control	0.915056	0.371581	2.48311	0.899535	0.534575	0.914434	-0.08334
Healthy control	-0.35436	-0.77794	2.53775	0.425172	-0.30263	-0.1963	-0.92228
Healthy control	0.336095	-0.25029	-0.511	0.579032	0.036168	0.436657	-0.08868
Healthy control	-0.32241	-0.21648	-0.11507	0.938538	-0.2792	0.245475	-0.29238
Healthy control	0.088351	-0.36602	0.15423	0.733027	-0.17091	0.000711	-0.68202
Healthy control	0.391019	-0.33255	0.664447	0.791542	-0.18912	1.22243	-0.22262
Healthy control	0.156398	-0.58543	0.62161	0.738412	-0.24632	0.958539	-0.3435
Healthy control	-0.73171	-0.88523	0.059309	0.430114	0.683918	0.892095	0.306752
Healthy control	-0.20419	-0.75905	-0.60272	-0.17723	0.744245	0.338235	0.29191
Healthy control	-0.69201	-0.69269	0.339289	0.452082	0.933428	0.961812	0.108745
Healthy control	-0.77077	-0.89206	0.206056	0.685618	0.643837	1.32039	-0.05204
Healthy control	-0.42869	-0.37189	-0.06687	0.43154	1.22457	1.77264	-0.2013
Healthy control	0.16009	0.423467	0.354192	0.111475	1.80846	1.55701	-0.12575
Healthy control	0.12621	0.062167	0.102343	0.009082	1.35167	0.691486	-0.85834
Healthy control	-0.2101	0.318356	-0.24776	0.21248	1.09838	0.268071	-0.14099
Healthy control	-0.44011	-0.36426	0.194164	0.602488	1.2362	0.888861	-0.08526
Healthy control	-0.11766	-0.13002	0.683416	0.814406	1.52477	1.21431	0.749845
Healthy control	-0.46156	-0.20603	-0.04124	2.05771	-0.19804	0.152283	-0.51988
Healthy control	-0.47328	-0.43041	0.107243	2.13619	-0.26424	-0.29417	0.001139
Healthy control	-0.90929	-0.35814	0.008674	1.99164	-0.40723	-0.2287	-0.62278
Healthy control	-0.79288	-0.23038	0.277206	2.35757	-0.31891	-0.44163	-0.34466
Healthy control	-0.2099	-0.2987	0.293591	1.12738	-0.34213	0.143516	-0.29188
Healthy control	0.051771	-0.827	1.31593	1.04323	0.738624	0.694312	-0.16704
Healthy control	0.016361	-0.81885	0.93195	1.19158	0.535293	0.641239	0.106305
Healthy control	0.649404	-0.94735	0.623628	0.397442	0.042684	-0.05989	-0.25272
Healthy control	-0.36999	-1.16795	0.770681	1.29392	0.142476	0.400052	0.185577
Healthy control	0.526471	-0.75192	0.14649	0.53595	0.101089	0.046653	0.124974
Healthy control	0.478546	-0.297	0.421694	0.470803	0.839458	0.860399	-0.24096
Healthy control	1.02278	-0.34549	0.304319	-0.2236	0.437196	0.459619	-0.31216
Healthy control	0.15803	-0.53419	1.07271	1.05152	0.407595	1.14718	0.348569
Healthy control	0.482269	-0.64118	0.090631	0.488114	0.432711	0.602018	-0.00488
Healthy control	0.297189	-0.43168	0.571312	0.03965	0.738512	0.597796	-0.37048
Healthy control	0.76548	-0.18066	0.072065	-0.00854	0.655066	1.03435	-0.38409
Healthy control	0.721158	-0.55199	0.172004	0.376568	0.391051	0.988758	-0.21764
Healthy control	0.222744	-0.23346	-0.12735	0.8242	0.758396	0.55642	-0.18377
Healthy control	0.286275	-0.41358	0.501623	0.773823	0.873452	1.4518	-1.16277
Healthy control	0.528749	-0.46861	-0.11542	0.837615	0.51511	1.01864	0.337748
Healthy control	1.29781	0.449786	0.611119	0.126604	0.789138	1.26107	0.274674
Healthy control	0.92782	0.498658	0.523127	0.719418	0.625537	1.211	-0.14455
Healthy control	0.734815	0.546878	0.315491	0.419762	0.456534	0.183829	-0.35211
Healthy control	0.96154	0.667779	1.35613	0.948498	0.623917	1.4198	-0.6195
Healthy control	1.17601	0.478133	0.788136	0.417049	0.304125	0.889509	-0.07699
Healthy control	0.892838	-0.34815	0.694162	0.357226	0.054101	1.83642	0.165666
Healthy control	0.730785	-0.55222	0.174527	0.385407	0.213207	1.0656	-0.5794
Healthy control	0.645366	-0.31826	0.864879	0.31563	0.134945	0.831223	-0.64714
Healthy control	0.684638	-0.51059	1.13016	0.398949	0.027981	1.17888	-0.69536
Healthy control	0.88846	-0.32051	0.5107	0.208653	0.126387	1.36893	-0.07957
Healthy control	0.954656	0.07108	0.361454	0.701229	0.385395	1.29506	-0.41426
Healthy control	0.682306	0.025125	-0.11874	0.563631	0.304034	0.58404	-0.09931
Healthy control	0.771693	0.203622	0.824134	1.07057	0.708063	0.90553	-0.76323
Healthy control	1.00337	0.042049	0.184683	0.829047	0.457572	0.41582	-0.98072
Healthy control	1.02903	-0.227	0.107905	0.288053	0.276954	0.27272	-1.27515
Healthy control	-0.82952	0.167243	1.11548	2.28755	-1.12419	-0.34641	-1.00898
Healthy control	-0.88894	0.648504	0.685681	1.29801	-1.17345	-1.28494	-1.3971
Healthy control	-0.90093	0.403476	0.963838	1.30424	-0.97073	0.096344	-1.31424
Healthy control	-1.3482	-0.48928	0.682225	2.33636	-1.56512	-1.05938	-1.80876
Healthy control	-1.02597	0.457247	0.368791	1.73987	-1.15346	-0.42845	-1.47141
Healthy control	-1.06075	-0.38993	-0.46968	0.851929	-0.6914	-0.52702	-0.78786
Healthy control	-1.45489	-0.32851	-0.28325	1.70288	-0.96901	-0.99227	-1.1565
Healthy control	-1.23249	-0.54459	-0.49294	1.60314	-0.56988	-0.61102	-1.46996
Healthy control	-1.25182	-0.54681	-0.34782	1.90615	-0.82851	-0.72739	-1.04923
Healthy control	-1.09203	-0.11637	0.013429	1.4583	-0.76012	-0.7397	-0.79204
Healthy control	-0.14067	-0.48835	0.314988	0.481308	0.453574	0.898573	-0.47703
Healthy control	-0.37187	-0.81769	-0.19384	0.544095	0.34314	0.606503	-0.34883
Healthy control	-0.05005	-0.61871	-0.65516	0.145075	0.111048	0.11263	-0.04534
Healthy control	-0.3338	-1.00839	0.156304	0.534693	-0.02553	-0.23402	-0.92978
Healthy control	-0.32255	-1.23608	0.956483	0.462428	0.229853	0.995654	-0.623
Healthy control	0.043548	0.777109	-0.16322	1.39007	-0.27092	0.651762	-0.76863
Healthy control	-0.09502	0.387493	-0.2363	2.00939	-0.69154	0.132305	-0.58618
Healthy control	0.444957	0.219789	-0.51757	1.23862	-0.40376	0.202764	-0.28141
Healthy control	-0.15909	0.443868	0.106181	1.44766	-0.78582	-0.43835	-0.37848
Healthy control	0.086425	0.098955	-0.24607	1.11377	-0.60195	-0.7113	0.088785
Healthy control	-1.72909	-0.76357	-0.93354	2.43566	-1.2699	-1.57958	-1.52808
Healthy control	-1.69577	-0.90573	-1.03187	2.33578	-1.29583	-0.76564	-0.63049
Healthy control	-1.82139	-0.7585	-0.77376	2.15961	-1.13072	-1.24189	-1.24274
Healthy control	-1.53407	-0.49743	-0.84845	1.59185	-0.90481	-1.49878	-0.81259
Healthy control	-1.73775	-0.92909	-0.55974	2.66032	-1.03413	-1.1593	-0.71175
Healthy control	0.359963	0.180816	0.895587	1.05817	0.187516	2.11815	0.615251
Healthy control	0.500482	-0.14802	0.894507	0.512788	0.066283	1.55385	-0.42461
Healthy control	0.55902	0.087053	0.928436	0.581195	0.116339	1.88067	-0.28128
Healthy control	0.38149	-0.22287	0.365593	1.16234	-0.03404	1.87913	-0.43161
Healthy control	0.776229	-0.05863	1.30883	1.00104	0.246505	1.19325	-0.41083
Healthy control	-0.52633	-0.47201	-0.26706	0.158235	0.148552	0.588803	-0.24719
Healthy control	-0.99096	-0.9784	-0.5319	0.783224	-0.48144	-0.07196	-1.11291
Healthy control	-1.29741	-0.95352	-0.34241	0.049715	-0.42472	-0.09788	-0.856
Healthy control	-0.44213	-0.33239	-0.4528	0.93922	-0.17098	0.139685	0.042029
Healthy control	-0.1999	-0.61713	0.53169	0.200064	0.038169	0.306855	-0.10664
Healthy control	-0.11282	-0.19343	0.085577	0.807884	-0.0239	1.20898	-0.7295
Healthy control	-0.19251	-0.13502	0.595716	0.092019	-0.20738	0.879987	-0.16408
Healthy control	-0.18384	-0.20328	0.082157	0.998635	-0.19952	1.09757	0.140514
Healthy control	0.007465	-0.27753	0.21427	0.607702	-0.00995	0.464362	-0.99238
Healthy control	-0.3251	-0.33099	0.69246	0.531981	-0.15429	0.584761	-0.27771
Healthy control	2.30411	0.603938	-0.11702	-0.09026	0.631428	1.51915	0.977006
Early-stage LA	1.85121	0.198028	-0.10424	-1.00224	0.370441	-0.20363	0.262116
Early-stage LA	1.6938	0.059728	0.400707	-0.28625	0.123901	0.487257	1.12081
Early-stage LA	2.71432	0.242544	0.758605	-0.63643	-0.33266	0.720305	1.7428
Early-stage LA	1.92203	-0.13676	0.500338	-1.25984	0.066985	-0.0103	1.90641
Early-stage LA	1.35786	0.169067	1.01258	-0.1112	1.1256	2.00806	4.05407
Early-stage LA	1.33901	0.084744	1.4213	-1.24765	0.41318	-0.01051	6.37608
Early-stage LA	2.02717	-0.22939	0.065664	-0.86005	0.262197	2.84617	5.17523
Early-stage LA	0.216182	-0.19584	-0.16047	-1.00003	-0.59918	-3.01259	2.8999
Early-stage LA	1.69283	-0.24281	1.4756	-0.82472	0.628148	0.80277	6.2173
Early-stage LA	-0.52717	-0.53569	-1.09183	-0.97039	-1.2745	-0.87611	3.52672
Early-stage LA	-0.35691	-0.37278	-2.44617	-1.68903	-1.48095	-2.88033	1.17794
Early-stage LA	-0.08536	0.08844	-0.78407	-1.40626	-1.09978	-0.86135	-0.25427
Early-stage LA	-0.48674	-0.48685	-2.03471	-1.36829	-1.72892	-2.28715	1.3657
Early-stage LA	-0.06466	-0.1842	-1.53753	-1.44877	-1.67252	-2.36129	0.053637
Early-stage LA	-0.85739	-0.41659	0.058967	-1.86951	0.526719	-1.06658	-0.39636
Early-stage LA	-0.50869	-0.04387	-0.79431	-1.87928	0.187052	-1.52851	-0.6622
Early-stage LA	-1.77893	-1.04501	-0.40967	-1.32472	-0.52316	-1.63465	-0.31986
Early-stage LA	-1.34949	-0.58998	-0.99549	-1.89144	-0.05546	-1.15394	-0.87789
Early-stage LA	-1.19451	-0.54168	-0.72671	-1.63413	-0.11785	-1.26619	-1.25673
Early-stage LA	0.722283	1.55731	0.853707	-1.75736	0.712772	0.686999	2.01236
Early-stage LA	-0.12624	1.43681	-0.54252	-0.72756	0.810585	-0.57566	0.992079
Early-stage LA	0.414059	0.964503	0.970895	0.142056	-0.23324	0.878787	0.459832
Early-stage LA	-0.52489	1.08443	0.445298	-0.36889	0.149536	0.474001	1.44438
Early-stage LA	0.329239	0.01522	1.48362	0.459618	0.111476	-0.13338	0.901538
Early-stage LA	0.629377	1.62317	0.971844	-0.548	0.645511	0.918773	1.58462
Early-stage LA	0.367723	0.763279	-0.0404	-0.95765	-0.1466	-1.28816	1.1102
Early-stage LA	-0.40376	1.02554	0.096094	-1.04553	0.393644	-0.84807	1.36503
Early-stage LA	-0.18463	1.57644	0.903719	-0.37259	0.533799	-0.47571	1.54431
Early-stage LA	-0.09841	0.925593	1.0559	0.201537	-0.06469	0.409428	-0.22031
Early-stage LA	-0.8244	-0.71359	0.058837	0.41416	0.026431	1.01554	0.824569
Early-stage LA	-0.6835	-0.99784	-1.65133	-1.2144	-0.84727	-1.6859	-0.6736
Early-stage LA	-1.14128	-1.37399	-1.10927	-0.91836	-1.09066	-1.56732	-0.47192
Early-stage LA	-1.35232	-1.33692	-1.03517	-1.86902	-1.05468	-1.58453	-1.28586
Early-stage LA	-1.46638	-1.06598	-0.94219	-1.42105	-0.95684	-1.62278	-1.88678
Early-stage LA	-0.09659	0.407327	0.1665	-1.37742	1.60581	1.22632	0.855531
Early-stage LA	0.23994	-0.34016	-0.52425	0.099795	0.537375	-0.23562	0.366361
Early-stage LA	0.484759	-0.15557	-0.22881	0.026371	1.03795	-0.0957	0.194208
Early-stage LA	-0.2981	0.024214	-0.4949	-0.0933	1.09661	-0.08249	0.400613
Early-stage LA	-0.37652	-0.10072	-0.09916	0.566909	0.75395	0.353115	-0.36485
Early-stage LA	1.30694	0.727484	1.09518	0.277896	0.997718	0.228139	1.6335
Early-stage LA	0.61403	-0.33262	-0.10959	-0.25495	-0.0725	-0.63988	-0.3203
Early-stage LA	1.57178	0.453963	0.542399	-0.5807	0.687572	0.419509	0.56422
Early-stage LA	0.23449	-0.75812	-0.2934	0.316224	-0.18933	-1.04752	-0.12401
Early-stage LA	2.10643	0.632887	1.89328	-0.56236	1.02249	0.123011	-0.2559
Early-stage LA	0.254614	0.593986	0.884412	-0.86627	1.71805	1.00709	0.67657
Early-stage LA	-0.26315	-0.19526	-0.28488	-0.16271	0.983238	-0.31894	0.050817
Early-stage LA	-0.24167	-0.26443	0.017397	-0.00727	0.466276	0.003667	0.093259
Early-stage LA	-0.27217	-0.182	-0.39394	0.041981	0.859748	-0.22111	0.492636
Early-stage LA	0.334275	-0.01464	-0.17082	0.050142	0.927912	0.06036	-0.16868
Early-stage LA	1.34963	0.978485	1.05961	-0.24542	0.44983	2.02477	2.01364
Early-stage LA	0.589006	0.432653	0.082432	0.396392	-0.3081	0.138974	0.039292
Early-stage LA	0.613567	0.546939	1.4562	0.448175	-0.13101	1.36992	0.953181
Early-stage LA	0.281545	0.847498	0.271492	1.58883	-0.50924	-0.15209	0.691372
Early-stage LA	1.279	0.617205	0.736801	1.23457	-0.25251	0.568349	-0.21873
Early-stage LA	1.72526	3.13153	2.51265	0.340395	1.82024	2.52299	0.718176
Early-stage LA	0.819706	1.89764	0.551825	0.311356	0.314299	0.339397	-1.00201
Early-stage LA	0.058633	1.28627	0.476528	-0.71681	0.365927	0.589508	0.036328
Early-stage LA	-0.21163	0.748182	0.193015	-0.78489	-0.08558	-0.92595	-0.89264
Early-stage LA	0.802957	2.00547	1.24866	-0.97554	0.656249	0.451074	-0.24529
Early-stage LA	2.15357	0.738461	0.901308	-0.46981	1.52564	0.556239	3.73126
Early-stage LA	2.08222	0.20585	0.34266	-0.94959	1.03493	0.030266	0.373375
Early-stage LA	2.41074	0.140574	-0.38051	-0.48324	0.806804	0.302907	0.221671
Early-stage LA	2.06117	0.211143	0.554609	-0.82777	0.950096	0.776521	1.63537
Early-stage LA	2.29575	-0.34941	0.751251	-0.23475	0.412584	0.613132	1.40996
Early-stage LA	-1.17654	-0.89984	-0.7618	-0.31115	-0.51778	0.089911	0.617226
Early-stage LA	-1.11299	-0.95809	-0.85062	-1.39527	-0.70525	-1.72667	-0.38683
Early-stage LA	-1.34598	-0.79403	-0.36455	-1.56774	-0.39479	-1.65502	-1.14584
Early-stage LA	-1.23556	-0.8411	-0.82538	-1.19961	-1.17964	-1.73949	-0.76462
Early-stage LA	-1.51824	-0.79863	-0.97154	-1.19189	-1.0496	-0.91223	-0.06266
Early-stage LA	0.364174	0.0493	-0.42621	-1.34644	0.018687	0.10721	-1.02833
Early-stage LA	0.276659	0.147554	-1.86828	-1.31139	-0.20946	-0.85995	-1.28567
Early-stage LA	-0.13771	-0.80646	-1.75793	-1.22982	-0.64243	-0.92692	-1.28882
Early-stage LA	-0.71794	-0.83787	-1.29925	-1.10937	-0.8529	-1.82671	-1.55947
Early-stage LA	-0.49325	-0.5556	-1.18129	-1.77631	-0.40655	-0.21408	-1.14673
Early-stage LA	-0.73675	-1.13654	-0.67763	-1.21571	-1.1321	-1.51205	-0.40612
Early-stage LA	-0.01955	-0.53931	0.455097	-1.24666	-0.87888	-1.09809	0.308738
Early-stage LA	-1.60973	-1.59304	-2.20743	0.957186	-1.57857	-1.67013	-0.53645
Early-stage LA	1.28393	-0.08336	-0.36977	-2.13328	-0.59826	-0.63943	0.761234
Early-stage LA	0.493281	-0.09751	-0.30964	-0.68527	-0.64613	-0.05356	0.559578
Early-stage LA	0.70478	1.05447	0.928913	0.052338	1.23008	0.507556	1.63743
Early-stage LA	-0.8181	0.298552	-0.47869	-0.41013	0.612535	-0.24673	0.576139
Early-stage LA	-0.71298	-0.15663	-0.10734	0.283203	0.170298	-0.69112	0.408467
Early-stage LA	-0.34746	-0.17592	-0.09589	-0.26346	0.351835	-0.35316	0.944695
Early-stage LA	-1.242	-0.57473	0.397788	0.168612	-0.07883	-0.43359	-0.05736
Early-stage LA	-0.59819	1.00568	0.614724	-0.50771	0.342983	0.242977	1.1498
Early-stage LA	-0.38202	1.37081	-0.06014	0.093526	0.528859	-1.13253	-0.32789
Early-stage LA	-0.87125	1.11444	0.301372	0.159383	0.360241	-0.41419	0.278983
Early-stage LA	-0.77153	0.440096	0.024335	0.577996	0.204012	-0.4021	-0.87586
Early-stage LA	-0.7424	0.888787	0.301458	-0.15063	0.223012	-0.60314	-0.09606
Early-stage LA	-0.72431	0.562373	-0.4956	0.659399	0.209684	0.289606	0.720558
Early-stage LA	-0.78957	0.928702	-0.49444	-0.77859	0.603272	-0.84354	-0.02518
Early-stage LA	-0.09836	0.136179	-0.53855	-0.99138	0.273555	-1.49466	-0.23681
Early-stage LA	-1.63792	-0.10578	-1.0933	-1.49398	-0.13443	-0.91266	-0.81357
Early-stage LA	-1.17595	0.311199	-0.34722	-0.18813	0.035965	-0.38662	0.196133
Early-stage LA	-0.73025	0.180653	0.046738	-0.25471	-0.0154	0.463841	1.26159
Early-stage LA	-0.10008	0.095218	0.040058	-0.41945	-0.15833	-0.24697	0.230324
Early-stage LA	-0.11148	0.318631	0.590655	-0.29741	-0.02965	-0.55059	-0.7128
Early-stage LA	0.244047	0.413973	0.53838	-0.15208	0.004657	-0.31734	1.29147
Early-stage LA	-1.13039	-0.35413	0.507231	-0.50902	-0.57792	-0.63503	0.51985
Early-stage LA	0.242409	1.32008	-0.38583	0.488352	0.715187	0.812638	0.487831
Early-stage LA	-0.78366	0.88792	-1.18783	-1.45656	-0.24299	-0.55696	-0.40456
Early-stage LA	-0.88068	0.231839	-1.22877	0.287285	-0.0834	-0.59499	-0.67848
Early-stage LA	-1.26176	-0.81412	-1.39431	-1.76212	-1.23266	-0.68957	-1.29406
Early-stage LA	-0.72232	0.76527	-0.8359	-1.67853	-0.05289	-0.02145	-0.05594
Early-stage LA	-1.02179	-0.80775	-0.60603	-0.87199	-0.02531	0.528402	0.759466
Early-stage LA	-0.92687	-0.56923	-0.77596	1.23947	0.40521	-0.47379	-0.3295
Early-stage LA	-0.8976	-0.91866	-1.55584	1.16435	-0.10521	-0.752	-0.54268
Early-stage LA	-0.0001	-0.61103	-0.64304	1.33952	0.531152	-0.66537	-0.38211
Early-stage LA	-0.95492	-0.79792	-1.54533	0.7251	-0.20755	-0.79193	0.567736
Early-stage LA	1.06698	4.96357	0.406636	1.12827	0.486155	1.85391	0.702387
Early-stage LA	-0.74286	2.72056	-0.34048	0.015676	-0.12735	0.205708	-0.68335
Early-stage LA	-0.60909	3.37972	-0.5079	-0.60732	-0.35231	-0.49444	-0.57323
Early-stage LA	0.559051	3.6785	-0.51267	-0.62994	0.011991	0.275106	0.122304
Early-stage LA	-0.47294	2.47733	-0.20915	-0.06815	-0.27466	-0.02692	0.008034
Early-stage LA	0.210609	1.02875	1.65966	-0.89343	0.977298	1.78785	0.624643
Early-stage LA	-0.56041	0.370466	0.747833	0.535968	0.63267	0.529903	0.566311
Early-stage LA	-0.92416	-0.1225	0.874739	0.705846	0.373028	0.204891	-0.02789
Early-stage LA	-0.62904	-0.27573	0.416138	1.12325	0.216605	-0.15043	-0.57893
Early-stage LA	-0.23377	0.417069	1.01132	0.604254	0.629309	0.210513	-0.22376
Early-stage LA	0.622135	0.009022	1.33742	0.637501	0.65828	0.857077	1.81882
Early-stage LA	1.42385	-0.10584	0.571092	-0.12319	0.66871	0.019547	1.4982
Early-stage LA	0.372021	-0.56153	0.523015	-0.14019	-0.05437	-0.0775	1.15816
Early-stage LA	-0.49139	-0.68214	0.404848	0.413882	-0.03312	-0.24023	0.320439
Early-stage LA	0.678983	-0.4144	1.0593	0.597538	0.101579	0.644801	1.23073
Early-stage LA	-1.14545	-1.30595	-1.4589	0.374216	-0.53361	-0.72016	-0.19484
Early-stage LA	-1.56333	-1.44447	-1.06469	-1.85125	-1.13832	-2.01586	-1.41367
Early-stage LA	-1.25555	-1.51606	-2.22833	-1.91611	-0.88253	-1.53047	0.674974
Early-stage LA	-1.93727	-1.8246	-2.14182	-2.4248	-1.31303	-2.75246	-0.8672
Early-stage LA	-2.64205	-1.96987	-1.67646	-2.07218	-1.2781	-1.7646	-0.26869
Early-stage LA	0.674675	0.005821	1.68672	-2.59328	-0.49339	-1.71504	0.539171
Early-stage LA	-0.30127	-0.43221	0.093847	-1.18033	-0.8315	-2.39162	-0.19498
Early-stage LA	-0.81187	-0.48447	-0.41698	-1.9593	-1.48151	-2.36933	0.488106
Early-stage LA	0.006561	0.304111	0.631503	-1.50582	-0.25259	-1.51683	1.46621
Early-stage LA	-0.6683	-0.7585	-0.91006	-0.82534	-1.15865	-3.31171	-0.9395
Early-stage LA	-0.41193	-1.88163	-1.55188	-2.01801	-0.68868	3.64228	7.12167
Early-stage LA	-0.97698	-0.40528	-0.26793	-3.57496	-1.5567	-2.13922	0.494333
Early-stage LA	-0.70077	-0.22933	-1.4124	-1.72442	-0.54465	-1.95892	-0.80919
Early-stage LA	1.92353	-1.89207	1.91409	-1.51391	-1.64826	3.46158	7.37541
Early-stage LA	-0.97033	-0.14713	-2.80691	-3.7244	-1.26507	-2.54318	1.2285
Early-stage LA	-0.32688	0.698251	-0.57708	-2.11581	0.679117	0.007622	0.622096
Early-stage LA	-1.70618	-0.44839	-1.16994	-0.52716	-0.07808	-1.42474	0.127121
Early-stage LA	-1.32097	-0.18662	-1.48927	-0.7273	-0.03824	-1.31321	-0.83339
Early-stage LA	-0.80918	0.100406	-1.15508	-0.72677	0.11217	-0.94322	-0.90715
Early-stage LA	-1.45777	-0.88428	-0.97439	-0.57514	-0.47949	-0.76264	-0.7584
Early-stage LA	-0.98843	-0.60005	-1.29545	-0.71404	-0.18789	-0.82459	1.03402
Early-stage LA	-2.2139	-1.32647	-1.32147	-1.20702	-0.89305	-1.40906	-0.45314
Early-stage LA	-1.65533	-0.84266	-1.02752	-1.26044	-0.43706	-1.37684	0.375405
Early-stage LA	-1.26504	-0.66027	-1.17168	-0.09226	-0.29568	-1.86589	-0.55901
Early-stage LA	-2.01541	-1.20838	-1.65928	-1.00734	-0.56324	-1.17696	-0.58504
Early-stage LA	-0.69532	-0.5097	-0.70877	-1.26969	-0.59941	0.84783	0.80422
Early-stage LA	-1.3117	-0.61512	-1.47593	-1.72439	-0.98287	-0.41523	-0.3611
Early-stage LA	-1.72817	-1.20693	-0.9761	-1.43574	-1.1906	-1.02525	-0.68769
Early-stage LA	-1.24984	-0.74587	-1.31869	-1.82243	-1.16102	-1.42765	-0.76809
Early-stage LA	-0.54813	-0.30444	-1.04049	-1.17848	-0.77757	-0.95177	-0.44989
Early-stage LA	0.832086	-0.11332	0.05103	-1.09791	0.495026	0.477309	3.71255
Early-stage LA	-0.58767	-0.16284	-0.96701	-0.61945	-0.26391	-0.33771	0.850331
Early-stage LA	-1.02551	-0.46452	-0.64197	0.02298	-0.30401	-0.34402	0.774543
Early-stage LA	0.482983	-0.00957	-0.31283	-0.51399	0.099494	-0.90794	1.75966
Early-stage LA	-0.93271	-0.54786	-0.81368	-0.80121	-0.47024	-0.2431	0.472481
Early-stage LA	0.529021	2.36905	0.017829	0.126553	1.25775	1.22977	1.41921
Early-stage LA	0.135149	0.899442	-0.05881	-0.71002	0.663128	-0.06482	0.010285
Early-stage LA	0.141527	0.694766	-0.14021	-0.14927	0.29976	-0.21048	-0.29411
Early-stage LA	-0.09643	0.579097	-0.20962	-0.56221	0.269309	-0.76211	-0.28455
Early-stage LA	0.21311	0.579707	-0.03386	-0.18549	0.042699	-0.71325	-0.32957
Early-stage LA	-0.28801	0.694139	0.60853	-0.35674	0.78147	0.241006	0.164886
Early-stage LA	-0.30182	0.239508	1.00456	-1.31128	0.346267	-0.78941	-1.22204
Early-stage LA	-0.61136	-0.04343	-0.01859	-1.19233	0.169406	-0.13729	-0.75513
Early-stage LA	-0.68615	-0.65677	0.337052	-1.16807	-0.33137	-1.35776	-1.22639
Early-stage LA	0.040279	0.288815	0.249133	-1.72632	0.322942	-1.02417	-0.13808
Early-stage LA	-0.15635	-0.59954	0.239889	-1.3487	1.13584	1.13229	1.12995
Early-stage LA	-0.63613	-0.62434	0.748563	0.576129	0.820297	0.271532	0.115553
Early-stage LA	2.28211	0.223176	1.55917	1.14549	-0.03203	4.45974	5.69053
Early-stage LA	-0.51086	-1.2282	0.210121	-1.86945	0.106354	-0.17656	0.028595
Early-stage LA	-0.68752	-0.64146	1.159	0.870404	0.754424	0.724434	-0.33708
Early-stage LA	0.118337	0.816558	0.369434	1.21715	0.769342	0.294629	0.413372
Early-stage LA	1.09541	0.889907	0.371159	0.26265	0.546962	-0.16076	-0.82864
Early-stage LA	-0.42066	-0.26722	0.838153	0.036358	-0.15628	-0.36351	-1.50305
Early-stage LA	-0.09013	0.04797	0.553754	-0.27562	0.185998	-0.71318	-0.74059
Early-stage LA	-0.49624	-0.39962	0.919977	0.395214	-0.14895	0.337386	-0.72676
Early-stage LA	1.26501	0.473958	1.56422	0.046411	0.503391	1.72154	0.812296
Early-stage LA	0.763874	-0.30399	0.92352	-0.14665	-0.27988	-0.51146	-0.18389
Early-stage LA	1.25846	0.119787	0.649607	-0.15507	0.169625	0.275305	0.263349
Early-stage LA	0.488283	0.172042	0.842846	-0.02736	-0.13521	0.544919	-0.27617
Early-stage LA	1.44003	0.715813	1.07406	0.23835	0.235339	0.781183	-0.04664
Early-stage LA	1.30616	-0.03808	1.93687	-0.01941	0.61435	1.15802	4.05417
Early-stage LA	-1.30018	-1.37567	-0.98544	-0.71244	-1.18296	-1.17987	-0.78904
Early-stage LA	0.734572	-0.2364	-0.13531	-1.81254	-0.57449	-0.13387	0.0211
Early-stage LA	1.28249	0.048561	0.110207	-0.21333	-0.72583	-0.186	3.35758
Early-stage LA	0.371941	-0.14445	-0.16388	-0.72034	-0.54885	-0.4	0.55126
Early-stage LA	1.45443	0.119161	0.177845	-0.33868	0.255614	1.35492	4.05252
Early-stage LA	0.180469	-0.67777	0.025069	-0.99674	-0.84947	-0.8893	0.962382
Early-stage LA	0.923611	0.137644	0.440206	-1.82454	-0.06169	0.336872	2.15948
Early-stage LA	0.669493	-0.39666	-0.8551	-1.37346	-0.43366	-0.58007	3.19564
Early-stage LA	-0.05417	-1.11594	-1.13904	-0.86759	-0.98851	-1.39182	0.503676
Early-stage LA	-0.79552	-1.50825	-1.93165	-2.34312	-1.12857	-3.01438	1.9197
Early-stage LA	0.306784	-0.93545	-1.0069	-1.83917	-1.38235	-1.00555	0.042225
Early-stage LA	-1.03185	-1.09576	-1.71506	-1.68719	-1.73348	-2.99125	0.21897
Early-stage LA	-2.27879	-2.14453	-1.36686	-1.27151	-2.79428	1.43155	1.69172
Early-stage LA	-0.22247	-0.98316	-1.99238	-2.9623	-1.90712	-2.02783	0.571006
Early-stage LA	0.163877	-0.16182	-0.69956	-1.47088	-0.76829	-0.51093	-0.84373
Early-stage LA	-0.47162	-1.08499	-0.96589	-1.5839	-0.69831	-1.44323	0.942343
Early-stage LA	-0.42527	-0.5581	-1.55111	-0.75113	-0.93059	-1.42578	0.162263
Early-stage LA	-0.26764	-0.82713	-1.62583	-0.92274	-0.94787	-1.79474	-0.4598
Early-stage LA	0.248962	-0.42669	-1.20939	-0.76214	-0.74349	-0.44303	-0.03019
Early-stage LA	2.09739	0.287585	-0.01503	-1.03269	0.139602	0.404933	1.40909
Early-stage LA	0.24069	0.243838	0.339323	-0.88769	-0.84946	-1.783	-0.35997
Early-stage LA	-0.24495	-0.37159	-0.20878	-1.55201	-1.25473	-1.57073	0.238463
Early-stage LA	-1.3134	-1.64263	-2.40607	-0.81586	-2.24942	-4.57743	1.81432
Early-stage LA	-2.31639	-1.93169	-1.05031	-2.36456	-2.29304	-3.00965	-0.78557
Early-stage LA	-0.78489	-1.20169	-1.30874	-2.90572	-0.54499	-0.8262	-0.51195
Early-stage LA	-0.92625	-1.23234	-1.38696	-1.79138	-0.7037	-1.36316	-1.2184
Early-stage LA	-0.54921	-0.89011	-1.29707	-1.65401	-0.66288	-0.6203	-0.69072
Early-stage LA	-1.11339	-1.35621	-1.32879	-1.47534	-0.72003	-1.25848	-0.57818
Early-stage LA	-0.53531	-1.13127	-0.71179	-1.76206	-0.59204	-0.85907	-0.56003
Early-stage LA	-1.42523	-0.88191	-0.6884	-1.69657	-0.8853	-1.17965	0.466857
Early-stage LA	-1.30249	-0.53938	-0.47593	-1.81022	-0.9674	-1.33133	-1.2892
Early-stage LA	-1.62237	-0.52104	-0.60293	-1.40134	-1.20154	-1.44069	-1.23198
Early-stage LA	-2.04058	-0.89532	-0.81819	-1.66325	-1.11763	-1.05287	-0.86402
Early-stage LA	-1.33292	-0.6551	-0.60547	-1.94776	-1.01327	-1.11906	-0.56539
Early-stage LA	-0.4867	-0.71923	-1.04938	-1.68701	-0.60311	0.250677	-0.54119
Early-stage LA	-0.73505	-0.94828	-1.57417	-1.79852	-1.02322	-1.14595	-1.57394
Early-stage LA	-0.58839	-0.85836	-1.36303	-1.62799	-0.96813	-1.16492	-0.85899
Early-stage LA	-0.60141	-1.12239	-1.77107	-1.26426	-1.41548	-2.89021	0.164909
Early-stage LA	-1.08857	-1.65252	-1.65749	-2.20085	-1.46837	-2.71551	-0.75184
Early-stage LA	-0.40385	0.728193	0.12913	-2.79333	-0.09691	0.791684	-0.37475
Early-stage LA	-0.03015	1.30635	-0.05843	-1.63208	-0.13337	-0.06263	-0.36913
Early-stage LA	-0.17534	0.993524	-0.09661	-0.65574	-0.21454	0.408144	-0.5275
Early-stage LA	0.280565	1.26385	-0.06436	-1.18789	-0.05566	0.148082	-0.66412
Early-stage LA	-0.54575	-0.00828	0.137219	-0.79477	-0.86472	-0.57111	0.084384
Early-stage LA	0.414057	0.104727	-0.50837	-1.48321	0.117105	0.357575	0.70007
Early-stage LA	-0.79179	-0.49132	-1.19473	0.204798	-0.4176	-0.72801	0.072923
Early-stage LA	0.241858	-0.02465	0.19394	-0.12307	-0.03643	0.816089	-0.04288
Early-stage LA	0.208446	-0.01933	-0.76539	0.164523	-0.44259	-0.38517	0.497716
Early-stage LA	0.2169	0.15122	-0.69045	-0.15591	-0.23438	-0.20524	0.248011
Early-stage LA	-0.39673	-0.41778	-0.63597	0.432296	-0.62736	-1.19391	-1.42799
Early-stage LA	-0.18717	-0.48943	-0.01893	-0.77565	-0.67465	-0.86533	-0.97273
Early-stage LA	-0.39379	-0.62359	0.154546	-0.82013	-0.97281	-1.37927	-1.11432
Early-stage LA	-0.40909	0.25098	0.508781	-1.18358	-0.38715	-0.14804	-1.10467
Early-stage LA	-0.92081	-0.63684	-0.55975	-0.4371	-1.19813	-0.78617	-1.25986
Early-stage LA	0.87229	0.670126	0.118331	-0.89378	0.325287	0.723144	-0.4041
Early-stage LA	-0.76318	-0.82204	-0.34816	-1.23108	-1.52421	0.185494	0.444831
Early-stage LA	-1.45971	-0.85803	-2.52738	-2.80461	-1.59761	-1.67823	-0.91388
Early-stage LA	2.56757	-0.19287	-1.49354	-2.37072	-1.30632	3.29275	4.08599
Early-stage LA	-1.26913	-0.94146	-2.24309	-2.00077	-1.1061	-2.21447	-0.11774
Early-stage LA	-0.49092	-0.30497	-0.57381	-2.30522	0.142008	-0.78271	0.442849
Early-stage LA	-1.11531	-0.82518	-0.52522	-0.69161	-0.14908	-0.97191	-1.35772
Early-stage LA	-1.39781	-0.97041	-0.9306	-1.85182	-0.25937	-1.05197	-1.51444
Early-stage LA	-1.51244	-1.17758	-0.72721	-2.07052	-0.61117	-2.06802	-1.14857
Early-stage LA	-0.75522	-0.75958	-0.67662	-1.40491	-0.1828	-0.83655	-0.23023
Early-stage LA	0.942007	0.05353	1.84594	-1.11558	-0.2082	-0.06888	0.151783
Early-stage LA	-0.29727	-0.90192	-0.6551	-1.43984	-1.16435	-1.37556	-1.54698
Early-stage LA	0.580827	-0.30851	0.166272	-2.09049	-0.97816	-1.34805	-1.26101
Early-stage LA	-0.95667	-0.7005	-0.44106	-1.31319	-1.26239	-0.33506	-0.61742
Early-stage LA	0.455079	-0.41204	0.503787	-1.59911	-0.78554	-0.48799	-0.63777
Early-stage LA	1.41233	0.613931	-0.00034	-1.31829	0.575704	1.51759	1.60765
Early-stage LA	2.06067	-0.00047	0.007091	-0.1818	0.009995	0.126641	1.64571
Early-stage LA	0.525281	0.379492	-0.47782	-0.42629	0.518959	0.785129	1.13306
Early-stage LA	1.52989	0.581444	-0.69566	0.641788	0.120751	-0.87437	0.9385
Early-stage LA	0.327799	0.17431	-0.43933	-0.08065	0.145382	0.929735	0.43836
Early-stage LA	1.53964	0.751314	1.89479	0.23474	-0.27598	0.065333	1.11603
Early-stage LA	1.56258	0.702706	0.21809	-1.72367	-0.41758	-0.56881	0.766407
Early-stage LA	-2.185	-1.81455	2.09985	-1.502	-2.81041	2.76838	2.83767
Early-stage LA	-1.65674	-0.65689	2.76008	-4.11668	-1.67546	4.36949	5.6811
Early-stage LA	-0.32364	-1.11398	3.86393	-2.56866	-1.39751	-1.5879	0.649924
Early-stage LA	0.322248	0.616108	0.401433	-2.90821	-0.02067	-0.01471	1.08202
Early-stage LA	-0.44367	0.261994	-0.45517	-0.08797	-0.51623	-0.83898	0.367892
Early-stage LA	0.716907	1.20565	0.642839	-0.17272	0.206901	1.03892	0.284972
Early-stage LA	-0.5249	-0.2505	-0.49117	-0.11085	-0.70984	-0.47969	-0.18087
Early-stage LA	0.153117	0.834721	-0.06108	-0.71789	-0.33793	-1.02788	-0.1369
Early-stage LA	-0.29781	-0.10503	-0.54296	-0.47058	-0.1793	-1.62087	0.285786
Early-stage LA	-0.18353	0.149772	-0.61584	-1.38423	-0.35544	-0.73404	0.02274
Early-stage LA	-1.15502	-0.66265	-0.65891	-0.25488	-0.69998	-1.26719	-0.28278
Early-stage LA	-1.00187	-0.4777	-0.63437	0.012855	-0.58037	-0.91797	-0.78949
Early-stage LA	-0.99044	-1.11331	-0.68512	-0.34911	-0.77058	-1.35847	-0.23276
Early-stage LA	-0.94945	-0.52316	-0.69891	-1.3203	-0.65577	-0.60627	0.29947
Early-stage LA	-1.41896	-1.17014	-0.28222	-1.72226	-1.13727	-1.40295	-0.91199
Early-stage LA	0.21325	-0.29618	-0.49183	-1.49289	-0.81701	-0.94197	-0.72416
Early-stage LA	1.19629	0.355694	-0.01983	-0.56367	-0.46972	-1.12112	1.1046
Early-stage LA	-0.40607	-0.9895	-0.99669	-0.67234	-1.44811	-1.11781	-1.20342
Early-stage LA	-0.40881	-0.99192	-0.84876	-1.88184	-0.95002	0.617199	0.540555
Early-stage LA	-0.70208	-0.84337	-1.77575	-2.1818	-1.32916	-0.78542	-0.1267
Early-stage LA	-0.06272	-0.80875	-1.78028	-1.48484	-0.93562	-1.49031	-1.3547
Early-stage LA	0.086153	-0.31345	-1.17068	-1.39969	-0.95785	-0.8451	0.14056
Early-stage LA	-0.19085	-0.63122	-1.75452	-1.62395	-1.0075	-1.30492	-0.47472
Early-stage LA	-0.64626	-0.30054	-1.03805	-1.62285	-0.56445	-0.33782	-0.27146
Early-stage LA	0.83061	1.11964	-0.30385	-1.25589	0.128729	0.334683	-0.01155
Early-stage LA	0.404383	0.723976	-0.37114	0.058552	-0.09314	0.428444	0.039683
Early-stage LA	-0.702	-0.10622	-1.55787	-0.43794	-0.58796	-1.35631	-1.29574
Early-stage LA	-0.33482	-0.15583	-0.56153	-1.15641	-0.63112	-0.71238	-1.10862
Early-stage LA	-0.77118	-0.95611	-1.02989	-1.13546	-0.82651	-0.11125	-0.22233
Early-stage LA	-1.07122	-1.06228	-1.32775	-0.69326	-0.95113	-0.19932	0.033808
Early-stage LA	0.828734	0.183152	0.426101	-0.8245	-0.10012	-0.31316	-0.30926
Early-stage LA	-1.65982	-1.51997	-1.61173	-0.19408	-1.38638	-1.53608	-1.70508
Early-stage LA	-0.85933	-1.07772	-0.02723	-1.70906	-1.0106	-0.29929	0.209228
Early-stage LA	0.684693	1.20278	-0.05517	-1.04459	0.688594	0.083632	0.549543
Early-stage LA	-0.10813	0.417615	-0.28662	0.028539	-0.09583	-0.46861	-0.47166
Early-stage LA	0.027301	0.993811	0.474865	0.383892	0.264982	-0.11224	0.093963
Early-stage LA	-0.11477	0.657101	0.05473	0.530189	0.206246	-0.45165	-0.71047
Early-stage LA	0.357476	1.82235	1.30839	0.615849	0.780821	0.610749	-0.11868
Early-stage LA	0.648638	-0.28568	1.22511	0.934169	0.829088	0.65412	0.613599
Early-stage LA	1.20848	0.167949	0.012188	-0.55746	0.546095	-0.21839	0.821178
Early-stage LA	1.55993	-0.36553	0.808379	-0.6262	0.04599	1.08208	1.03853
Early-stage LA	1.809	0.176107	-0.71836	-1.28849	-0.60224	-1.88608	0.42927
Early-stage LA	1.41096	0.280718	0.011061	-1.64391	0.516429	0.950701	0.985706
Early-stage LA	1.07858	0.987229	1.37032	-1.09185	0.089324	0.718234	-0.84919
Early-stage LA	1.03054	0.974799	0.038697	-0.91947	-0.09826	-0.25577	-0.38004
Early-stage LA	1.06643	0.87155	0.011169	-0.85072	0.063088	-0.07982	-1.03928
Early-stage LA	0.964064	1.22125	-0.08139	-0.62649	-0.19952	-0.51069	-0.55725
Early-stage LA	0.376769	-0.06977	0.334468	0.926137	-0.47684	-0.22591	-0.61733
Early-stage LA	-0.49355	2.14333	0.915737	-0.39667	2.38861	-0.19106	-1.02953
Early-stage LA	-0.37995	3.16597	-0.07959	-0.09692	2.79294	-0.67543	0.031393
Early-stage LA	0.282537	2.88238	0.04038	-0.64853	2.60631	-0.38247	-0.39544
Early-stage LA	-0.45412	2.32607	-0.44818	-1.04241	2.4232	-0.96205	-0.5595
Early-stage LA	0.348794	2.03365	-0.16857	-0.43489	2.18271	-0.59748	-0.27932
Early-stage LA	0.888465	0.533613	0.744803	-0.82813	0.068785	0.724615	-0.24193
Early-stage LA	0.624058	0.506727	-0.22708	0.820896	0.123151	-0.32569	-0.12494
Early-stage LA	0.761116	0.721005	0.112506	0.69582	0.053218	0.155699	-0.47344
Early-stage LA	0.618973	0.626934	0.206036	1.08118	-0.06378	-0.50067	-0.26617
Early-stage LA	1.06926	0.706541	0.441358	1.30863	0.123581	0.486735	-0.06805
Early-stage LA	0.702413	-0.18807	0.236666	1.14398	1.07199	0.547398	0.852173
Early-stage LA	0.818653	0.084715	0.120878	0.058796	1.51917	0.833037	-0.42419
Early-stage LA	-0.23873	-0.49556	-0.03442	0.512701	0.822487	-0.04913	-0.12589
Early-stage LA	0.258143	-0.66628	0.560935	0.289244	1.04779	0.103636	-0.32723
Early-stage LA	0.499434	-0.59795	0.527859	1.14319	1.22236	1.27319	-0.09481
Early-stage LA	2.17368	3.33632	1.92473	1.11781	6.33522	0.091684	-0.90233
Early-stage LA	2.21659	3.45284	0.964212	-2.21366	6.18422	0.416823	-0.61096
Early-stage LA	1.51538	3.19665	0.654845	-2.16857	5.24426	-0.06345	-0.87412
Early-stage LA	2.0428	2.37862	0.954731	-2.15295	5.97265	0.248729	-0.99147
Early-stage LA	2.03391	2.67402	1.18808	-1.36226	6.104	0.680174	-0.16494
Early-stage LA	-1.32786	-1.05016	-0.64695	-1.84189	-0.70228	-1.43572	-0.28705
Early-stage LA	-1.55716	-1.00509	-1.26648	-1.73328	-0.91601	-1.48766	-0.64378
Early-stage LA	-1.31654	-1.07863	-2.12173	-1.14673	-1.15095	-1.07952	-0.35549
Early-stage LA	-2.42518	-1.55688	-2.51627	-1.74927	-1.59358	-1.57666	-1.26232
Early-stage LA	-1.47315	-0.95654	-2.06599	-2.07048	-0.9602	-1.35097	-0.23751
Early-stage LA	-1.41293	-0.74415	-1.9679	-1.32376	-1.34679	-0.88593	0.266623
Early-stage LA	-1.06921	-0.64533	-1.48199	-1.49429	-1.3467	-1.30708	-0.05889
Early-stage LA	-2.47688	-1.39233	-1.82533	-1.32942	-1.90168	-1.99208	-0.5388
Early-stage LA	0.479954	0.223008	-1.3256	-2.05835	-1.35578	-1.64637	-0.00991
Early-stage LA	-1.12646	-0.73089	-1.34514	-0.89415	-1.54922	-1.78696	-0.40224
Early-stage LA	0.627104	0.483479	-0.63876	-1.13632	0.777227	0.257359	0.204767
Early-stage LA	-0.22319	0.185437	-1.05884	-1.66198	0.197017	0.322974	-0.61404
Early-stage LA	0.278869	0.04508	-0.13804	-1.07934	0.226321	-0.47777	-1.56714
Early-stage LA	-0.013	0.44454	-0.96819	-1.34745	0.337977	-0.35242	-1.01658
Early-stage LA	0.302013	0.53383	-0.25807	-1.20386	0.287944	0.380975	-0.86978
Early-stage LA	0.726	1.45631	0.27496	-1.43446	0.922419	1.19288	0.510672
Early-stage LA	0.253105	0.84845	-0.22212	0.640557	0.334453	0.122333	-0.1262
Early-stage LA	0.390993	0.972277	-0.01354	0.779091	0.529722	0.455082	-0.33679
Early-stage LA	-0.18798	0.72669	-1.13181	1.05673	0.195736	-0.14725	0.05469
Early-stage LA	0.801974	0.786369	0.091212	1.1646	0.400942	0.425195	0.472168
Early-stage LA	-1.07022	0.528793	0.075273	0.627581	0.204513	0.441233	0.353926
Early-stage LA	-0.12219	1.13459	-0.14377	0.704025	0.732665	0.68391	0.435742
Early-stage LA	-0.0634	1.54425	0.182167	0.437382	0.720161	0.710714	-0.1022
Early-stage LA	-1.69962	-0.34214	-0.23593	0.279358	-0.43025	-0.59029	-0.27978
Early-stage LA	-0.08148	1.37326	-0.18515	-0.41162	0.692493	1.1784	0.05104
Early-stage LA	-0.47145	0.279865	0.284855	0.758878	0.933634	0.692676	-0.33005
Early-stage LA	-0.06627	0.509166	-0.05261	1.03351	0.571625	-0.31425	-0.3002
Early-stage LA	0.136169	-0.28241	0.221307	1.01047	0.800943	-0.06943	0.06544
Early-stage LA	-0.42493	-0.72651	0.491045	0.550892	1.03252	0.568377	-0.53134
Early-stage LA	0.109131	-0.27414	0.721829	0.310852	0.641185	0.608876	0.193823
Early-stage LA	-0.09668	-0.24612	1.0485	0.595313	0.862035	0.852902	1.55944
Early-stage LA	1.37487	0.375576	1.04553	0.470443	0.732172	0.052697	2.48726
Early-stage LA	0.665125	0.654648	1.85209	-1.17528	1.09677	0.91477	1.58508
Early-stage LA	0.838996	0.449486	0.626978	0.50842	0.417374	-0.06099	1.80142
Early-stage LA	1.31235	0.543103	1.54951	-0.23439	0.865398	-1.00931	1.4192
Early-stage LA	-0.39129	-0.21278	-0.64303	-0.26802	0.199393	1.1421	0.876868
Early-stage LA	-0.64655	-0.05437	-0.919	0.692935	-0.12975	-0.58046	0.495644
Early-stage LA	0.122905	-0.02847	-1.03673	-0.05363	0.205382	-0.45981	-0.39472
Early-stage LA	-0.02961	0.196207	-1.07113	-0.18308	0.132529	-0.40585	-0.66307
Early-stage LA	0.407326	-0.07408	-0.62808	0.059358	0.351698	0.176657	-0.00742
Early-stage LA	2.42691	0.596473	1.20657	-0.12482	0.104476	0.252255	4.85597
Early-stage LA	1.92717	0.289154	-0.67268	-1.15015	-0.64911	-0.35991	0.9621
Early-stage LA	1.707	0.133435	0.614011	-0.33983	-0.57274	0.47293	1.20346
Early-stage LA	1.79753	0.148803	0.550239	-0.02561	-0.46787	-0.77449	2.47613
Early-stage LA	2.44039	0.327591	2.16762	-0.19378	-0.40278	0.380483	4.7117
Early-stage LA	2.25629	0.436683	1.3483	-0.48832	1.48698	1.96812	-0.14785
Early-stage LA	1.71041	0.181026	0.874006	-0.56521	0.785106	0.168629	-0.01982
Early-stage LA	1.07699	-0.18816	1.03711	-0.40488	1.03334	1.72351	0.695337
Early-stage LA	2.20152	0.128792	0.957696	-0.18649	1.28278	0.668443	0.051741
Early-stage LA	0.18837	-1.07299	0.966084	-0.48695	0.646389	-0.68609	-0.68904
Early-stage LA	-0.26542	-0.2666	-1.03188	-1.31909	-0.64816	0.635076	0.883182
Early-stage LA	1.58153	1.74799	1.03258	-1.03828	-0.04508	0.929969	0.557852
Early-stage LA	-0.61424	-1.01952	-0.42649	-0.50547	-1.24672	0.747095	-1.58233
Early-stage LA	0.735447	0.248122	-0.35096	-2.27362	-0.81194	-0.59247	-0.31403
Early-stage LA	-0.04364	-0.05163	0.294139	-1.12284	-0.70722	0.074187	0.421968
Early-stage LA	0.405032	0.02321	0.261853	-0.94266	0.875073	2.18887	1.98849
Early-stage LA	0.749286	0.141574	0.908602	0.362614	0.729697	1.59741	0.882149
Early-stage LA	0.311885	-0.06606	0.965469	-0.01124	0.59966	1.0923	0.789917
Early-stage LA	1.00026	-0.01893	0.836662	0.197521	0.51998	1.02505	1.95732
Early-stage LA	0.246834	-0.07294	1.08342	0.204105	0.620752	0.71507	1.03103
Early-stage LA	1.67973	1.12334	1.24523	0.394836	0.533651	-0.6504	1.61502
Early-stage LA	1.02958	1.9241	0.376416	-0.42568	0.832982	0.557554	0.459779
Early-stage LA	1.62536	1.03614	0.768635	-0.04822	0.443496	-0.30029	0.108546
Early-stage LA	0.685716	1.804	0.056407	-0.17719	0.675356	0.297176	-0.12645
Early-stage LA	1.81886	1.27581	0.90627	0.292479	0.863346	0.547549	1.01725
Early-stage LA	-0.97403	-0.24605	-0.756	-0.34101	1.45297	0.716072	0.907543
Early-stage LA	-0.19983	0.046457	-0.19834	0.74764	1.56845	0.276059	0.481592
Early-stage LA	-0.39091	-0.01442	-0.78806	0.110077	1.15395	-0.2938	-0.09797
Early-stage LA	-0.66882	-0.28578	-0.34333	-0.00185	1.09295	-0.00984	-0.40436
Early-stage LA	-0.87488	-0.52908	-0.31121	0.141295	0.800691	0.367516	0.474237
Early-stage LA	-0.67624	-0.73605	-1.1143	0.585184	-0.53513	-0.43773	-0.83941
Early-stage LA	-1.00493	-1.19985	-1.08834	-0.69576	-0.69553	-0.60611	-1.09972
Early-stage LA	-0.57086	-0.62579	-1.1263	-1.67117	-0.32899	-0.66042	-0.65088
Early-stage LA	-1.10907	-1.27039	-1.04905	-0.79521	-0.98289	-1.2042	-0.99046
Early-stage LA	-0.94617	-0.84491	-0.53888	-1.07549	-0.27551	-0.54234	-0.06542
Early-stage LA	-1.1463	-1.49701	-0.69168	-0.87485	-0.52919	-0.13163	-0.23168
Early-stage LA	-1.52562	-1.6111	-0.20295	-0.37919	-0.72213	-1.14435	-0.51201
Early-stage LA	-0.03127	-0.89677	0.473963	-0.30985	-0.38035	0.086971	-0.30236
Early-stage LA	-0.77619	-1.26565	-0.33365	0.658316	-0.61748	-0.64951	-0.41375
Early-stage LA	1.45687	-0.43738	0.419014	0.089733	-0.24239	0.419831	-0.29564
Early-stage LA	-0.48477	0.776582	-0.55813	0.020249	-0.52223	0.083944	1.06902
Early-stage LA	-0.07579	1.21222	-0.22153	0.419345	-0.28944	0.173797	-0.16457
Early-stage LA	-1.26427	-0.37471	-1.47448	0.647232	-1.19088	-0.79015	-0.5241
Early-stage LA	-0.42846	0.904873	0.59412	-0.12525	-0.61396	-0.57105	-0.83973
Early-stage LA	-0.43607	0.076827	-0.28533	0.755819	-0.64217	-1.02481	-0.11554
Early-stage LA	-0.38426	-0.69131	0.231579	-0.03127	0.63414	0.066564	-0.21137
Early-stage LA	-0.22581	-0.29205	0.864297	0.035648	0.508869	-0.05806	-0.56461
Early-stage LA	0.341266	0.337464	1.54645	-0.04267	1.39727	-0.10729	-0.97452
Early-stage LA	-0.37887	-0.34029	-0.18313	0.00284	-0.19119	-1.39702	-1.18205
Early-stage LA	0.64976	0.106565	0.792513	-0.69654	0.943896	0.223588	-0.49918
Early-stage LA	0.111131	0.848227	0.840961	0.096969	0.512878	1.23212	-0.25195
Early-stage LA	0.562228	1.35367	0.504067	0.596905	0.382669	0.080834	-0.34244
Early-stage LA	0.111002	1.27943	0.447673	-0.15258	0.697289	0.215812	-0.63776
Early-stage LA	0.794613	1.66211	1.01202	-0.94071	0.812609	0.616761	-0.79941
Early-stage LA	-0.31401	-0.37115	0.865019	-0.32756	-0.65582	0.151061	0.825621
Early-stage LA	0.332216	0.389161	0.339387	-0.07632	0.369298	-0.33115	-1.05472
Early-stage LA	0.365912	0.423451	1.56017	0.527285	0.594429	-0.29413	-0.21961
Early-stage LA	0.002655	0.280339	1.60527	-0.11453	0.439185	0.796439	-0.48881
Early-stage LA	1.0546	0.802538	1.19774	1.03525	0.618122	0.571405	0.278788
Early-stage LA	0.232548	0.151893	0.573681	0.69043	0.361707	-0.39457	-0.49937
Early-stage LA	0.148376	0.133605	0.661279	-0.44209	0.408015	1.15097	0.708411
Early-stage LA	-0.50536	-0.33562	0.103386	0.000349	-0.57676	0.29652	0.685489
Early-stage LA	0.216532	0.10461	0.083429	0.588783	-0.21275	0.51823	0.752296
Early-stage LA	0.10575	0.191117	-0.11871	0.040773	0.096508	1.10167	0.240183
Early-stage LA	0.217114	0.075084	0.469418	0.344699	-0.16786	0.849155	0.676008
Early-stage LA	0.331667	-0.28685	0.026111	-0.06248	0.177867	1.41183	1.09111
Early-stage LA	0.375112	-0.2389	0.182376	1.40906	-0.03664	-0.18553	-0.07548
Early-stage LA	0.162167	-0.11895	-0.3423	0.96416	-0.31797	-0.50628	0.562134
Early-stage LA	0.925214	0.092348	0.244526	0.99436	0.275571	0.195194	-0.66894
Early-stage LA	0.43235	-0.63413	0.424153	0.713653	0.008119	0.583128	-0.15641
Early-stage LA	-2.22161	-1.82288	-1.29591	0.949626	-1.34913	-0.77152	-0.73104
Early-stage LA	-1.28266	-1.37326	-0.95595	-1.44663	-1.05478	-0.98959	0.740855
Early-stage LA	0.864304	-0.42242	0.015429	-1.17604	-0.5598	-0.00817	-0.24954
Early-stage LA	-1.17563	-1.61638	-1.70148	-0.22564	-1.36994	-2.26696	-1.17792
Early-stage LA	-1.28941	-1.54507	-1.01596	-1.57388	-1.37746	-1.10469	-0.56592
Early-stage LA	-0.76514	-0.04089	0.679595	-1.38144	0.509917	-0.15588	0.136637
Early-stage LA	-0.05509	0.604368	0.892806	-0.63503	0.973675	-1.25065	-0.62265
Early-stage LA	-0.48373	0.01495	-0.11967	0.29538	0.098733	-0.99275	-0.40361
Early-stage LA	-1.31466	-1.06781	0.147745	-0.02878	-0.2234	-0.77021	-0.88274
Early-stage LA	-1.13041	-0.62904	0.628386	-0.5925	0.177775	-0.50955	-0.1271
Early-stage LA	-0.19191	-0.33997	-1.40863	-0.8342	-0.16533	-0.52337	1.13691
Early-stage LA	0.773354	0.562569	-0.22058	-1.55059	0.541382	0.319163	1.04708
Early-stage LA	1.38995	0.958259	-0.32389	-0.46008	0.582397	0.241928	0.883174
Early-stage LA	0.575359	0.227408	-0.18685	-0.6695	0.15891	0.281312	0.69406
Early-stage LA	1.74387	0.383455	-0.30801	-0.52814	-0.15096	-0.47843	1.51001
Early-stage LA	0.161396	0.273026	-0.50316	-1.50809	0.999813	1.06339	0.254687
Early-stage LA	0.228931	-0.02596	-1.10059	0.604502	0.976306	0.603309	-0.02191
Early-stage LA	0.242192	-0.0693	-0.82577	1.12416	0.783176	0.218233	-0.01386
Early-stage LA	-0.30126	-0.53646	-0.08402	0.36935	0.753443	0.05935	-0.29007
Early-stage LA	-0.20439	-0.53565	0.097436	1.43701	0.499754	0.757903	0.09125
Early-stage LA	-0.18007	-0.27963	-0.22429	1.14222	0.284634	0.138071	-0.27516
Early-stage LA	-0.11747	-0.23392	-0.53309	-0.44309	0.265615	0.019305	0.063371
Early-stage LA	-0.25204	-0.4811	0.109719	0.137009	0.224475	0.648123	-0.13438
Early-stage LA	-0.14099	-0.52842	0.087564	0.320152	0.061517	0.366824	0.397655
Early-stage LA	-0.22384	-0.31523	-0.36228	-0.00814	0.242131	0.19222	-0.11733
Early-stage LA	0.634551	1.06119	0.319783	0.38731	0.864119	0.495788	0.256065
Early-stage LA	0.214199	0.40194	-0.59685	0.113114	0.701169	-0.47969	-0.05966
Early-stage LA	-0.16316	0.462711	0.481391	-0.19806	0.710812	-0.28037	0.235292
Early-stage LA	-0.10581	-0.02487	0.151832	0.651158	0.424984	-0.33874	-0.32618
Early-stage LA	0.152368	-0.10641	0.189179	0.37676	0.541005	0.033336	0.33419
Early-stage LA	0.012036	1.64476	0.046611	0.251188	-0.29487	-0.12386	-0.34536
Early-stage LA	-0.21587	1.06644	-0.24758	0.377548	-0.32094	-0.67976	-0.67431
Early-stage LA	0.04298	1.175	0.050901	-0.03421	-0.44315	-1.0376	0.073277
Early-stage LA	0.367282	1.2917	0.191805	0.739042	0.116868	0.183966	-0.55115
Early-stage LA	0.696478	0.653792	0.489737	0.755506	-0.11145	0.371264	-0.14133
Early-stage LA	0.19387	0.691908	0.262808	0.380998	-0.03088	0.002319	-0.49816
Early-stage LA	-0.37463	-0.14757	-0.0733	-0.66496	-0.69532	-1.10906	-1.53228
Early-stage LA	-0.35675	0.245372	-0.05596	-0.78552	-0.38802	-0.69846	-1.13814
Early-stage LA	-0.48625	-0.16686	-0.20423	-0.568	-0.66944	-0.88789	-0.66037
Early-stage LA	-2.1156	-1.46612	-0.41883	-0.17262	-1.7053	-1.22345	-1.19734
Early-stage LA	0.69757	-0.41123	1.11016	-1.93091	-0.08681	0.175572	1.10855
Early-stage LA	0.502152	-0.33054	0.730544	0.758013	-0.28403	0.287416	0.205711
Early-stage LA	1.09429	-0.10187	0.775386	0.601839	-0.11987	0.286777	-0.1144
Early-stage LA	1.75363	0.751778	1.97565	0.285666	0.559581	0.524068	-0.29366
Early-stage LA	1.09924	0.259712	0.970117	0.090389	-0.06548	0.989385	-0.02708
Early-stage LA	0.698796	0.963925	0.008884	0.52841	0.530983	0.239867	0.052475
Early-stage LA	-0.71654	0.611544	-0.37677	-0.47147	0.37724	0.159805	-0.31731
Early-stage LA	-0.47157	0.611302	-0.58645	-0.67078	0.263062	-0.52191	0.156269
Early-stage LA	-1.00439	0.217481	-0.8613	0.439445	0.224783	-0.90156	-0.07947
Early-stage LA	-1.05534	0.177722	0.334669	-0.99263	0.458343	0.111575	0.550252
Early-stage LA	1.20583	2.28837	1.37659	-0.66581	-0.08511	0.385485	-0.04541
Early-stage LA	0.879821	1.78454	1.26191	0.505976	0.065631	0.558416	0.252774
Early-stage LA	1.95618	1.3973	0.733242	1.0887	-0.038	-0.71864	1.76162
Early-stage LA	0.49135	0.960444	1.27777	-0.35363	-0.04871	0.218358	0.325899
Early-stage LA	0.995323	0.955127	1.10382	0.809727	0.15162	1.19021	1.06601
Early-stage LA	0.269842	0.333448	-0.7445	0.382417	-0.0079	0.244548	0.379933
Early-stage LA	0.392702	1.29272	-0.27774	0.299395	0.073956	-0.45232	0.376275
Early-stage LA	0.603144	1.04131	-0.41174	-0.16924	-0.03134	0.060408	0.004757
Early-stage LA	0.681088	0.355051	-0.23344	0.165648	0.019844	1.05025	0.546081
Early-stage LA	0.921397	0.671141	-0.11881	0.531333	0.47209	1.15347	0.571244
Early-stage LA	0.517111	1.18095	1.08102	-0.08668	0.96441	1.6958	0.672832
Early-stage LA	-0.41327	0.749407	1.16447	0.610746	0.508978	0.699357	-0.51496
Early-stage LA	0.568771	1.12224	0.741836	0.853604	0.541873	1.28659	0.439585
Early-stage LA	-0.28625	0.782427	1.01439	0.479029	0.339971	0.704413	-0.13889
Early-stage LA	0.307969	0.675946	0.729038	0.455861	0.474902	1.00179	0.159789
Early-stage LA	0.426109	0.460811	-0.36209	0.546268	0.152697	0.795994	0.766957
Early-stage LA	0.821567	0.562903	0.264144	1.1483	0.388486	0.685197	-0.56812
Early-stage LA	0.161458	-0.21688	0.138584	0.531699	0.056301	-0.01549	-0.77752
Early-stage LA	0.799612	0.08561	-0.37339	1.103	-0.10742	0.288973	0.442214
Early-stage LA	1.07978	0.489989	0.236103	0.941433	0.327863	1.09215	-0.16838
Early-stage LA	-0.9808	-0.5483	0.012952	0.91844	-0.3975	-0.33451	0.149319
Early-stage LA	-1.64828	-1.07862	-0.57258	-0.88949	-1.61517	-1.16975	-1.05344
Early-stage LA	-1.20242	-0.38768	-0.24643	-0.99254	-0.67396	-1.10741	-1.07429
Early-stage LA	-1.02528	-0.66356	-0.36756	-0.58993	-0.81856	-0.4672	-1.00182
Early-stage LA	-1.13595	-0.74891	0.069206	-0.87475	-0.87339	-1.12239	-0.74544
Early-stage LA	1.36282	1.39382	1.03148	-1.08741	2.7814	0.700202	-0.05514
Early-stage LA	1.72307	1.65793	1.10424	-0.51171	2.74913	0.659255	-0.11686
Early-stage LA	1.36215	0.817284	0.462364	-0.42907	2.23387	0.070031	-0.72531
Early-stage LA	1.69862	0.949193	0.125234	-0.71074	1.86939	-0.49943	0.032473
Early-stage LA	1.58288	0.47246	1.31436	-1.12334	1.95369	0.885126	-0.65156
Early-stage LA	-0.78396	0.324856	0.997021	-0.25196	1.28933	-0.15646	-0.60609
Early-stage LA	-0.53808	0.36148	-0.0687	1.40586	1.17281	-0.16349	-0.09523
Early-stage LA	-0.42148	0.141479	-0.45374	0.781895	0.747515	-0.40075	-0.4602
Early-stage LA	-0.35707	0.880385	0.261406	0.124957	1.7109	-0.23809	-0.3201
Early-stage LA	-0.49767	-0.5135	0.134689	0.631615	0.179595	-0.5082	-1.03342
Early-stage LA	0.546284	1.34789	-0.14598	0.045092	2.00675	-0.12084	-0.27203
Early-stage LA	0.126174	1.39466	0.004529	-0.00068	2.0252	0.304015	-1.13299
Early-stage LA	0.349155	1.72777	-0.10956	0.426203	2.55845	0.391737	-0.76405
Early-stage LA	0.148856	1.03553	-0.51021	0.568147	1.54091	-0.53889	-0.09417
Early-stage LA	0.849253	1.70085	0.199252	0.640932	2.46118	0.356772	-0.35326
Early-stage LA	3.23549	1.26884	1.39275	0.118271	-0.19919	0.43064	0.103446
Early-stage LA	4.2051	0.158085	-1.28421	-1.97778	-1.44536	0.767463	4.91371
Early-stage LA	1.10341	-0.81879	2.22853	-2.96746	-0.66911	1.70944	3.84478
Early-stage LA	3.0624	0.753845	2.11657	-3.56977	-0.48009	-0.48069	1.53089
Early-stage LA	-0.64813	0.135511	-0.50291	-2.1985	-0.29625	0.332304	-2.76881
Early-stage LA	-0.12935	-0.14764	-0.19213	-2.2961	-0.78884	-0.47728	-1.17887
Early-stage LA	-0.3573	-0.35353	-0.13969	-0.87616	-1.02066	-0.4359	-0.90799
Early-stage LA	-1.2116	-0.5688	-0.75569	-0.93678	-1.2892	-0.82002	-0.54893
Early-stage LA	-0.44153	-0.30153	-0.48496	-0.76581	-0.7925	-0.87199	-1.41602
Early-stage LA	-0.47716	-0.74206	0.652943	-1.04798	-1.02464	-1.83278	-0.98449
Early-stage LA	0.249152	1.06739	0.098165	-1.37968	0.881582	0.665562	-0.26092
Early-stage LA	0.655615	0.905843	-0.55603	0.277672	0.240308	-0.5219	-0.38745
Early-stage LA	-0.00033	0.831119	-0.6071	-0.39522	0.416692	-0.25551	-0.44183
Early-stage LA	0.111514	0.398703	-0.17924	0.035641	0.389073	-0.33669	-0.45428
Early-stage LA	0.219266	0.35179	0.216278	0.318656	0.183552	0.384308	0.536368
Early-stage LA	2.02509	2.5587	1.293	0.131912	2.08546	1.41817	-0.0546
Early-stage LA	2.06878	2.61045	1.38921	0.392667	1.77237	0.767405	-0.3883
Early-stage LA	0.885838	0.855369	0.341624	0.129788	0.721305	-0.07474	-0.97193
Early-stage LA	2.00187	1.91989	0.728573	0.693407	1.29569	0.030973	-1.32523
Early-stage LA	2.0842	1.78311	1.65931	0.007604	1.4143	0.868952	-0.23523
Early-stage LA	0.556813	2.15428	2.64524	-0.02901	0.743243	0.147677	0.683233
Early-stage LA	-0.00686	1.21661	1.18344	0.602349	-0.12658	-0.42416	0.387402
Early-stage LA	0.127508	0.594772	1.13883	-0.08689	-0.24864	-1.42346	0.176108
Early-stage LA	-0.13244	0.896876	2.31374	-0.06525	-0.11989	-0.46719	0.446716
Early-stage LA	0.475814	1.15446	2.07388	0.610506	0.24943	-0.11665	-0.08178
Early-stage LA	1.36795	0.64539	1.55221	0.336052	0.300904	1.08196	0.047351
Early-stage LA	0.559426	0.405343	0.832494	0.771369	-0.48368	-0.14611	-0.97958
Early-stage LA	1.25841	0.983062	1.54359	0.5057	0.399182	1.40043	-0.00727
Early-stage LA	0.41606	0.112913	1.71248	0.855079	-0.06837	0.635362	0.184545
Early-stage LA	0.841679	-0.26462	0.936782	0.838093	-0.4699	0.392855	0.402662
Early-stage LA	-0.35693	0.588236	0.366578	0.959233	0.88407	0.859636	0.53518
Early-stage LA	-0.46188	0.141502	-0.37674	0.56398	0.185771	-0.60251	0.214751
Early-stage LA	-1.00616	0.218837	0.150261	0.184028	0.283661	0.410913	-0.40396
Early-stage LA	-0.31397	0.23371	0.744553	0.728691	0.570896	0.515965	-0.17328
Early-stage LA	-0.56626	0.449783	0.596854	0.639745	0.515256	0.766402	1.05827
Early-stage LA	0.543722	0.716083	1.5376	0.650563	1.05183	1.02676	0.603243
Early-stage LA	0.106655	0.618426	0.318824	0.424223	0.305525	0.081929	-0.3431
Early-stage LA	-0.09867	0.675165	1.30138	-0.27103	0.883643	0.589724	-0.39565
Early-stage LA	0.16686	0.024364	0.988334	0.512336	0.297237	-0.38366	0.278643
Early-stage LA	-0.08124	0.575178	1.36361	0.389618	0.71568	0.68816	0.194502
Early-stage LA	0.087581	1.03233	0.711535	0.792852	0.79448	0.580495	-0.1484
Early-stage LA	-0.77144	0.388216	0.328745	0.720307	0.168761	0.317248	-0.34179
Early-stage LA	-0.69788	0.267108	0.37795	1.09847	0.066134	-0.60547	-0.86482
Early-stage LA	-0.14104	0.462494	0.602499	1.03894	0.436265	0.373849	-0.16321
Early-stage LA	0.032114	0.934772	0.138203	0.693895	0.569654	-0.34912	-0.67871
Early-stage LA	1.0382	3.58378	1.09272	0.661955	1.05629	1.39014	0.329459
Early-stage LA	0.053337	1.50447	0.425353	-0.14014	0.548702	0.166721	-1.06224
Early-stage LA	0.327195	2.097	-0.19946	0.457809	0.218312	-0.71666	-0.26915
Early-stage LA	1.05767	3.74751	1.24083	-0.72506	0.977697	1.01053	-0.47567
Early-stage LA	0.299553	2.19433	0.585407	-0.29155	0.623575	0.520721	-0.44615
Early-stage LA	0.589626	1.34444	1.17307	0.318571	0.444644	0.931922	0.713452
Early-stage LA	0.39171	1.17684	0.769276	-0.34493	0.305965	0.208147	0.036315
Early-stage LA	0.493528	2.08396	2.71475	0.088917	0.533308	1.14459	-0.49269
Early-stage LA	0.357213	1.23898	1.43834	0.175719	0.431544	1.069	0.149744
Early-stage LA	-0.09442	0.982185	2.36431	0.34037	0.125995	0.907266	-0.3355
Early-stage LA	0.752011	0.373031	0.798468	0.758809	0.844092	0.864445	0.102545
Early-stage LA	-0.63234	0.504647	0.618258	0.218981	0.618126	0.035787	-0.23865
Early-stage LA	-0.15813	0.785754	1.48262	0.029488	0.943682	0.051637	0.119722
Early-stage LA	-0.6016	-0.48627	1.46414	-0.36043	0.109392	-0.35547	-0.02465
Early-stage LA	0.787007	0.363761	0.250186	-0.64083	0.409803	0.170059	-0.64512
Early-stage LA	0.330585	5.65398	0.918441	0.092726	1.36332	1.12556	0.287019
Early-stage LA	-0.26752	4.64568	0.67477	-0.29674	0.894291	0.135705	-0.74967
Early-stage LA	0.197034	3.29927	0.63949	-0.18794	0.755708	-0.34879	-0.60785
Early-stage LA	0.929976	6.50192	1.55797	-0.28134	1.92344	-0.18785	-0.82125
Early-stage LA	-0.33543	2.46425	0.356358	-0.49554	0.175507	-0.37103	-0.41643
Early-stage LA	-1.11342	1.28844	0.487593	-0.24135	-0.11943	-0.11	-0.78348
Early-stage LA	-1.05158	1.31484	0.100409	-0.71028	-0.37557	-0.50308	-0.70129
Early-stage LA	-1.3977	1.69042	0.27686	-0.61368	-0.20891	-0.18197	-1.25791
Early-stage LA	-0.47014	1.22896	0.973356	-0.3092	0.08587	0.505936	-0.23156
Early-stage LA	-1.10326	0.834863	0.328186	-0.51767	-0.2202	0.260261	-0.75968
Early-stage LA	-0.20208	0.829994	-0.46953	-0.67581	-0.5302	-0.60858	0.137572
Early-stage LA	0.669833	0.928092	0.528862	-0.00615	0.14034	0.055054	0.419032
Early-stage LA	-0.73965	-0.4566	-0.98407	0.942676	-0.97888	-0.57325	-0.19989
Early-stage LA	1.5916	0.917584	0.379417	-0.6092	-0.33623	0.473716	-0.04479
Early-stage LA	0.696694	0.9628	1.18911	0.137876	0.083962	0.265201	0.604746
Early-stage LA	0.671041	1.12541	2.31747	0.50903	0.232412	0.494689	-0.41518
Early-stage LA	1.33198	1.69913	2.36495	-0.51711	0.383451	0.64736	0.674704
Early-stage LA	-0.19538	0.437081	1.70824	-0.28492	-0.26378	0.297197	0.091927
Early-stage LA	0.541532	1.15081	1.49899	-0.55418	-0.00734	0.100661	0.337233
Early-stage LA	1.22183	1.61132	2.92328	-0.29883	0.500498	1.03187	0.266338
Early-stage LA	-0.31013	-0.01913	1.26858	-0.22342	0.821835	1.25575	0.124245
Early-stage LA	-0.47609	-0.5518	-0.40218	1.37468	0.196485	-0.12584	-1.00688
Early-stage LA	-0.08938	0.270687	0.040178	0.703333	0.732534	0.786741	-0.65126
Early-stage LA	-0.34554	-0.01354	0.479135	0.760553	0.660638	0.679259	-0.65708
Early-stage LA	0.076667	-0.1526	0.501883	0.917093	0.430751	0.28344	0.304007
Early-stage LA	-0.77755	-0.57587	-0.00875	0.519277	-0.51536	0.076884	0.105582
Early-stage LA	-0.35645	-0.76117	-0.33533	-0.26962	-0.98741	-0.56611	-0.90362
Early-stage LA	-0.98615	-0.80959	-0.35489	-0.46453	-1.11679	-1.09091	-0.37363
Early-stage LA	0.361712	-0.17611	0.36286	-0.86436	-0.1956	0.543284	0.720452
Early-stage LA	-0.08262	-0.80957	0.067106	-0.0437	-0.35094	-0.01663	-0.18306
Early-stage LA	1.10896	1.45257	6.43873	0.486667	1.97979	1.40212	-0.08401
Early-stage LA	0.819745	0.805585	5.7809	0.354592	1.64804	1.04745	0.198137
Early-stage LA	0.631093	0.681916	4.63537	0.879193	1.2646	0.345756	-0.20667
Early-stage LA	0.422585	0.442812	3.37151	0.622155	0.614718	0.477083	0.62434
Early-stage LA	0.910657	0.413803	3.13078	0.432454	1.07432	0.17336	-0.52521
Early-stage LA	0.880574	0.923195	1.10348	0.208176	0.098517	0.61149	0.138342
Early-stage LA	0.73483	1.31369	1.75824	-0.10329	-0.0392	0.453556	0.177635
Early-stage LA	-0.25843	0.506194	0.932992	0.434984	-0.45099	-0.86576	0.368627
Early-stage LA	0.37123	0.406872	0.921236	0.346441	-0.21101	-0.29986	-0.61513
Early-stage LA	1.03927	0.917073	1.26752	0.399349	0.010639	0.432201	0.040882
Early-stage LA	-0.08116	1.02159	0.58465	-0.23478	0.617655	0.331639	0.332064
Early-stage LA	-0.0543	2.73423	0.310093	0.2171	1.85944	0.812383	0.936314
Early-stage LA	-0.86391	1.58322	0.320989	0.429378	0.821846	0.685206	0.412545
Early-stage LA	0.160665	3.75236	1.27877	0.703941	2.02498	0.151746	-0.03092
Early-stage LA	-0.60131	1.25573	1.12487	0.04368	0.736957	0.619156	-0.34165
Early-stage LA	0.953242	-0.4399	-0.03286	0.727523	0.386632	1.3093	-0.1839
Early-stage LA	0.344829	-0.37202	0.435578	0.90331	0.474103	0.555888	-0.4217
Early-stage LA	0.148367	-0.80368	0.228367	1.52399	0.193668	0.825926	-0.3424
Early-stage LA	0.247034	-0.72656	-0.14857	1.79693	0.0375	0.665528	-0.63537
Early-stage LA	0.778478	-0.6875	0.052356	1.88934	0.343682	1.30952	-0.18183
Early-stage LA	0.923171	0.32707	0.962252	1.45336	1.64432	0.769803	0.174707
Early-stage LA	0.286173	0.323381	0.491549	0.563418	1.55775	0.075223	0.289568
Early-stage LA	1.34507	1.04434	1.08658	0.584366	2.46654	0.474873	-0.2918
Early-stage LA	0.829171	0.279314	0.293519	0.809504	1.49162	0.505054	0.346052
Early-stage LA	1.20819	0.796528	1.62304	0.40677	2.12228	0.849252	0.506441
Early-stage LA	0.202511	0.799758	1.1037	1.07358	-0.52199	0.05717	-0.58741
Early-stage LA	0.791183	1.19011	1.47138	0.116406	-0.02676	0.461896	0.190333
Early-stage LA	-0.60858	0.142094	0.006494	0.02663	-0.80169	-0.82469	-0.94294
Early-stage LA	0.296306	0.718354	0.891954	0.048857	-0.32242	0.340468	-0.49399
Early-stage LA	-0.23692	0.189601	0.561425	0.271327	-0.49348	-0.35516	-0.10678
Early-stage LA	0.196644	0.847944	0.251331	0.061093	0.432418	-0.53416	-0.36932
Early-stage LA	-0.03158	0.23866	-0.32968	-0.39224	-0.06077	-0.49939	-0.70817
Early-stage LA	0.293347	0.930675	0.050182	-0.38265	0.108761	-0.39274	0.152575
Early-stage LA	-0.15801	-0.11774	-0.15931	0.326597	-0.12735	-1.14852	-1.45043
Early-stage LA	-0.0743	0.131244	0.243655	-0.66108	0.032158	0.132323	-0.9042
Early-stage LA	0.169092	1.37156	3.08565	-0.10081	2.39084	0.661153	0.0663
Early-stage LA	-0.07064	0.675448	3.34947	0.115499	1.63257	0.821179	-0.91193
Early-stage LA	-0.07441	1.58398	3.30589	0.086225	2.0211	0.587737	-0.03785
Early-stage LA	0.191521	1.19621	2.85214	0.129805	2.31326	0.244391	-0.16845
Early-stage LA	-0.1137	0.368842	1.96989	0.064513	1.53612	0.449908	0.138939
Early-stage LA	-0.68477	0.062972	-0.32217	-0.43057	0.190261	-0.07831	-0.17524
Early-stage LA	-0.20204	0.38549	-0.45692	0.022364	0.484237	-0.22387	-0.37572
Early-stage LA	0.339364	1.07937	0.320029	-0.25924	0.614348	0.408163	0.532252
Early-stage LA	-1.02922	-0.24864	-0.5176	-0.58579	-0.21688	-1.01252	-0.8686
Early-stage LA	-0.17392	0.616609	0.298703	-0.76238	1.05958	-0.07944	-0.12807
Early-stage LA	-0.81772	0.125311	-1.13337	-0.19986	-0.00917	0.21928	0.325627
Early-stage LA	-0.59124	0.347852	-1.08702	-0.19039	-0.21355	-0.26983	-0.07071
Early-stage LA	-0.42262	0.213428	-0.78036	0.606338	-0.17001	0.362828	-0.2568
Early-stage LA	-1.02198	-0.02947	-1.35371	0.666892	-0.35047	-0.09063	-0.95707
Early-stage LA	-1.30891	-0.60232	-1.09339	-0.6737	-0.54513	-0.26568	-0.47805
Early-stage LA	0.632974	1.70183	0.652371	-0.58403	1.73956	0.040891	-0.08606
Early-stage LA	1.02482	2.65172	0.593957	-0.7531	2.70084	0.31079	0.386654
Early-stage LA	0.109612	0.859843	-0.05598	-1.02593	1.52928	0.538024	-0.41294
Early-stage LA	1.30157	2.55193	0.44439	-0.38104	2.56319	0.43461	-0.40207
Early-stage LA	0.881583	1.99896	1.71656	-0.99204	2.19708	0.718513	-0.35075
Early-stage LA	-0.22744	0.121306	2.66273	-0.26767	1.61178	1.03983	-0.52879
Early-stage LA	-0.99065	-0.55813	2.03102	0.35798	0.917908	0.830373	-0.27883
Early-stage LA	-1.07521	-1.0012	0.406405	1.07106	0.022821	-0.93469	-1.21382
Early-stage LA	-0.64063	-0.21828	0.986213	0.204012	0.920515	0.177613	-0.68258
Early-stage LA	-0.43382	-0.11117	1.9855	0.449483	1.31227	0.770752	0.009146
Early-stage LA	1.65577	1.63607	2.20791	0.71648	7.42266	-0.13994	-0.67444
Early-stage LA	2.53867	2.24292	2.80186	-2.30171	7.36369	0.823754	-0.52711
Early-stage LA	2.69796	2.42429	3.72207	-2.29671	10.0903	0.804986	-1.03525
Early-stage LA	1.90608	2.64179	2.13542	-2.25057	6.49141	0.323923	-1.49129
Early-stage LA	1.99386	1.55075	2.48912	-2.29101	6.99347	0.50565	-0.63123
Early-stage LA	1.14282	0.661551	0.77766	-2.27417	0.971232	0.392481	0.339488
Early-stage LA	0.226129	0.318945	1.6257	-0.18361	0.833198	0.874284	-0.04777
Early-stage LA	0.272344	-0.15997	1.56374	0.600093	0.638201	0.520623	-0.59037
Early-stage LA	0.529383	0.506427	1.54249	0.704773	0.93896	1.1881	-0.30893
Early-stage LA	0.146201	0.091212	2.00442	0.369537	0.816215	0.365814	-0.17494
Early-stage LA	-0.4545	0.427352	0.09397	0.675239	2.12409	0.440584	0.982699
Early-stage LA	0.139396	0.737905	-0.26354	-0.10563	2.37778	-0.17964	0.004459
Early-stage LA	-0.22381	0.538158	0.011061	-0.14951	2.05078	-0.36832	-0.67921
Early-stage LA	-0.72975	-0.01218	-0.61241	0.537791	1.4222	0.055706	-0.40763
Early-stage LA	0.056288	-0.06701	-0.32544	0.826657	1.22916	-0.0494	0.218242
Early-stage LA	0.748623	1.82384	1.26828	0.033347	1.7052	1.33944	1.58636
Early-stage LA	0.219821	1.47237	0.71189	0.341739	1.18736	-0.29215	-0.19359
Early-stage LA	1.3444	2.13956	1.03243	0.155305	1.4603	-0.02458	-0.12225
Early-stage LA	1.34323	1.72492	0.585956	-0.38043	1.45437	0.916796	0.269883
Early-stage LA	1.00595	1.64624	1.02977	-0.50575	1.58686	0.437706	-0.0631
Early-stage LA	-0.05596	-0.13387	0.108885	-0.20944	-0.18993	-0.41423	0.331899
Early-stage LA	0.585524	-0.21858	-0.1452	-0.28646	-0.20447	0.09544	0.990271
Early-stage LA	-0.54143	-0.46925	-0.67627	-0.22176	-0.36073	-0.47224	-0.23172
Early-stage LA	0.21079	0.251108	-0.4442	-1.13144	-0.09556	0.085968	-0.52873
Early-stage LA	-0.7214	-1.01809	-0.50504	-0.29424	-0.81961	-0.59162	0.000264
Early-stage LA	1.13876	8.45871	1.21537	-1.48072	1.82435	0.231846	-0.35342
Early-stage LA	0.678457	4.03966	0.624707	-0.46594	1.00234	1.16446	-0.38434
Early-stage LA	0.660344	5.71268	0.746735	0.317634	1.58503	0.742083	-0.25168
Early-stage LA	0.89914	6.78418	0.857049	0.231042	1.6482	0.69525	0.88867
Early-stage LA	1.11834	4.39638	0.490358	0.34411	1.32306	1.22166	-0.21294
Early-stage LA	-1.04367	-0.50199	-1.25987	-0.42736	-0.7154	-0.87718	-1.46635
Early-stage LA	0.254427	-0.21747	-0.06009	-0.84139	-0.37577	-0.40213	0.387554
Early-stage LA	-0.03666	0.325668	-0.32744	0.06436	0.008622	0.093747	0.539887
Early-stage LA	-0.28868	0.248221	-0.70531	-0.03619	-0.45673	-0.41571	-0.00092
Early-stage LA	-0.77994	-0.56205	-0.97828	0.114477	-0.42904	-1.27794	-0.51782
Early-stage LA	0.883874	0.680107	0.679768	-0.51883	1.84619	0.658657	-0.16788
Early-stage LA	1.11401	0.611485	0.428998	0.575284	1.56037	0.79473	-0.75761
Early-stage LA	0.359165	0.093681	0.865223	0.358111	1.61915	0.897126	-0.81307
Early-stage LA	0.768819	0.215273	-0.11099	0.5412	1.3753	0.159265	-0.33487
Early-stage LA	0.912412	0.54699	0.855729	-0.06808	1.69332	0.852315	-0.27343
Early-stage LA	0.50842	1.7561	0.050302	0.230702	0.156408	0.546757	-0.36221
Early-stage LA	0.126988	1.87495	0.573597	0.264352	0.371903	0.760085	-0.79121
Early-stage LA	0.049647	1.59716	0.384657	0.42735	-0.03251	1.1675	-0.67486
Early-stage LA	0.314392	1.6017	1.05397	0.125853	0.218707	1.00019	-0.54149
Early-stage LA	0.418032	1.43692	1.33741	0.174325	0.362235	0.507699	-0.38025
Early-stage LA	0.27505	0.146854	0.117246	0.083033	0.10038	0.483699	-0.17076
Early-stage LA	-0.71022	-0.55996	-0.38583	-0.06887	-0.14139	-0.46043	-0.85728
Early-stage LA	-0.27295	-0.33052	-0.19536	-0.0741	0.017679	0.593618	-0.27061
Early-stage LA	0.170846	-0.21486	-0.63643	0.039516	-0.37926	-0.08339	-0.33276
Early-stage LA	-0.75863	-0.93915	-0.55035	0.247704	-0.34484	0.28373	-0.53834
Early-stage LA	-0.51297	0.55621	1.40809	-0.33097	2.7872	0.099891	-0.04533
Early-stage LA	-0.91382	0.53825	1.07429	0.084989	2.95651	-0.39421	-0.7078
Early-stage LA	-0.5933	0.099103	0.978906	0.561365	2.20685	-0.80186	-0.91042
Early-stage LA	-0.86295	0.448843	0.37894	-0.12651	2.8517	-0.00314	0.046034
Early-stage LA	-0.26588	0.980027	0.639653	0.583135	2.91324	-0.12351	-0.09072
Early-stage LA	0.055547	0.047783	0.134671	-0.18643	0.448914	0.414975	0.464568
Early-stage LA	0.228914	0.448684	0.031771	1.3092	0.283816	0.017522	0.243365
Early-stage LA	0.623152	0.505819	-0.54656	0.510394	0.212928	0.240557	-0.09467
Early-stage LA	0.778601	1.05113	-0.04251	0.467954	0.823583	0.068502	0.353242
Early-stage LA	0.369899	0.518571	-0.06187	0.188807	0.471782	0.471421	0.07966
Early-stage LA	-0.48922	-0.89791	0.306668	0.484352	-0.39159	-0.47201	-0.85556
Early-stage LA	-0.72733	-0.86284	-0.12076	-0.22401	-0.59091	-1.05981	-0.63538
Early-stage LA	-0.5922	-0.80953	0.202345	-0.44128	-0.58776	-0.55299	-0.95372
Early-stage LA	-0.08899	-0.55972	0.100718	0.203897	-0.34922	-0.09533	-0.30574
Early-stage LA	-1.00494	-1.19093	-0.09343	0.238848	-1.02072	-1.47393	-0.88457
Early-stage LA	-1.16337	-0.19005	-0.91113	-0.34231	-0.32405	-0.37939	-0.76307
Early-stage LA	-1.27933	-0.02831	-0.77071	-0.57399	-0.23447	0.038956	-0.08027
Early-stage LA	-0.07139	1.02544	0.065549	-0.3192	0.197051	0.174817	0.055524
Early-stage LA	-0.18774	0.863182	-0.14398	0.419563	0.300168	0.799019	-0.08661
Early-stage LA	-0.9191	-0.09026	-0.54898	0.590591	-0.3437	-0.23227	-0.46951

## Sheet: Supplementary Fig. 1
Supplementary Fig. 1c			Supplementary Fig. 1d			Supplementary Fig. 1e			Supplementary Fig. 1f
Size (diameter, nm)	Intentsity (%)		Relative Pressure (P/Po)	Volume adsorbed (mM/g)		Moment (emu/g)	Magnetic Field (KOe)		Wavelength (nm)	Absorbance (a.u.)
0.4	0		0.01047	1.19789		58.3202	59.9269		190	0.10173
0.463	0		0.03298	1.42433		58.3169	59.819		191	0.08591
0.536	0		0.06356	1.58388		58.309	59.6467		192	0.10244
0.621	0		0.07879	1.64248		58.3022	59.479		193	0.10554
0.719	0		0.09972	1.71022		58.291	59.1936		194	0.10571
0.833	0		0.11979	1.76595		58.2809	58.9065		195	0.09332
0.965	0		0.13996	1.81463		58.2719	58.6395		196	0.12165
1.117	0		0.16013	1.85799		58.2663	58.4086		197	0.09539
1.294	0		0.18034	1.89707		58.2551	58.1696		198	0.09739
1.499	0		0.20052	1.93349		58.2506	57.8853		199	0.08623
1.736	0		0.24909	2.00903		58.2348	57.6458		200	0.09975
2.01	0		0.30092	2.07722		58.2315	57.4134		201	0.1239
2.328	0		0.35126	2.13568		58.2146	56.9639		202	0.11926
2.696	0		0.39969	2.18541		58.2034	56.7167		203	0.1203
3.122	0		0.44967	2.23268		58.1966	56.4695		204	0.08996
3.615	0		0.49976	2.2768		58.1876	56.35		205	0.11603
4.187	0		0.54979	2.31825		58.182	56.1555		206	0.09799
4.849	0		0.59986	2.35774		58.1674	55.7961		207	0.10715
5.615	0		0.64983	2.39689		58.1596	55.4815		208	0.13216
6.503	0		0.69987	2.43798		58.1483	55.2868		209	0.11012
7.531	0		0.74993	2.47903		58.1416	55.1071		210	0.13008
8.721	0		0.79946	2.53548		58.136	54.9349		211	0.16226
10.1	0		0.82051	2.56105		58.1247	54.583		212	0.11779
11.696	0		0.84979	2.60685		58.1157	54.3208		213	0.1865
13.545	0		0.87487	2.65946		58.1034	54.0288		214	0.11961
15.686	0		0.89974	2.73042		58.091	53.7669		215	0.14131
18.166	0		0.92525	2.83398		58.0854	53.4824		216	0.13958
21.037	0		0.94843	2.99466		58.0742	53.2127		217	0.14019
24.363	0		0.97065	3.31423		58.0528	52.7554		218	0.13467
28.214	0		0.97829	3.61714		58.0416	52.4857		219	0.1661
32.674	0		0.98777	5.03627		58.0315	52.2085		220	0.14901
37.84	0		0.99456	5.85127		58.0202	51.8939		221	0.14854
43.821	0		0.98611	5.44088		58.0034	51.4451		222	0.1596
50.748	0		0.98244	4.89865		57.9888	51.1829		223	0.15236
58.771	0		0.97888	4.3248		57.9843	51.063		224	0.14643
68.061	0		0.95273	3.0424		57.9798	50.8832		225	0.09816
78.82	0		0.91696	2.75017		57.9685	50.7109		226	0.11845
91.28	0		0.88575	2.62663		57.9618	50.5087		227	0.12261
105.709	0		0.85867	2.55925		57.9539	50.1642		228	0.15276
122.42	0		0.83298	2.51047		57.9393	50.0368		229	0.14723
141.772	0		0.80756	2.47264		57.9337	49.8495		230	0.13633
164.183	1.38		0.78237	2.43959		57.9191	49.55		231	0.12311
190.137	4.341		0.75092	2.40707		57.9056	49.2582		232	0.23869
220.194	8.049		0.70097	2.36703		57.9011	49.0037		233	0.23449
255.002	11.467		0.65065	2.33579		57.8899	48.7715		234	0.24744
295.312	13.785		0.60024	2.3091		57.8843	48.5168		235	0.17939
341.995	14.587		0.55002	2.28415		57.8697	48.2693		236	0.25252
396.058	13.849		0.49996	2.26012		57.8494	47.8271		237	0.19388
458.666	11.863		0.45215	2.17812		57.8326	47.3327		238	0.24235
531.172	9.113		0.38389	2.08872		57.818	47.0634		239	0.28487
615.139	6.156		0.35051	2.05691		57.7989	46.5917		240	0.29724
712.379	3.502		0.30065	2.00603		57.7854	46.4718		241	0.28268
824.992	1.523		0.23339	1.92569		57.7798	46.1572		242	0.13102
955.406	0.385		0.20058	1.87789		57.7652	45.9026		243	0.31177
1106.43	0		0.14307	1.77659		57.7584	45.7978		244	0.27685
1281.34	0					57.7427	45.4457		245	0.31207
1483.89	0					57.7292	45.1685		246	0.27316
1718.47	0					57.727	45.0562		247	0.22739
1990.12	0					57.7146	44.8841		248	0.28332
2304.72	0					57.7034	44.5474		249	0.34391
2669.04	0					57.6888	44.2853		250	0.26303
3090.96	0					57.6809	44.0306		251	0.26902
3579.58	0					57.6652	43.7909		252	0.25652
4145.44	0					57.6517	43.5582		253	0.21667
4800.75	0					57.6382	43.2661		254	0.27574
5559.64	0					57.6225	42.9888		255	0.32643
6438.51	0					57.6146	42.7192		256	0.41085
7456.3	0					57.6011	42.4573		257	0.39108
8634.99	0					57.5955	42.3525		258	0.26364
10000	0					57.5865	42.1654		259	0.3201
						57.5775	42.0006		260	0.2721
						57.5652	41.701		261	0.23087
						57.5551	41.6036		262	0.22857
						57.5404	41.2811		263	0.32261
						57.5348	41.1761		264	0.36408
						57.5157	40.8466		265	0.27192
						57.5011	40.5917		266	0.34888
						57.4955	40.3223		267	0.36502
						57.4742	39.8808		268	0.19529
						57.4539	39.6262		269	0.25357
						57.4483	39.3938		270	0.22863
						57.4326	39.1467		271	0.38993
						57.4157	38.8915		272	0.39439
						57.3978	38.5993		273	0.38544
						57.3921	38.3746		274	0.25973
						57.3742	38.0826		275	0.25891
						57.3483	37.6485		276	0.18174
						57.3315	37.3865		277	0.19489
						57.3236	37.2742		278	0.17748
						57.3157	37.0868		279	0.14455
						57.2966	36.9145		280	0.15125
						57.2888	36.6149		281	0.19712
						57.2798	36.5177		282	0.17612
						57.2629	36.1657		283	0.17035
						57.2461	35.911		284	0.22717
						57.2247	35.6043		285	0.23585
						57.218	35.3573		286	0.24993
						57.2	35.2225		287	0.25848
						57.1798	34.8405		288	0.28192
						57.1719	34.6234		289	0.28327
						57.1539	34.3457		290	0.28884
						57.136	34.0761		291	0.2982
						57.1258	33.9712		292	0.29904
						57.1157	33.7989		293	0.30213
						57.0966	33.4544		294	0.30409
						57.0775	33.1927		295	0.30413
						57.0652	32.9756		296	0.30453
						57.0382	32.5409		297	0.30571
						57.0056	32.0918		298	0.30614
						56.9876	31.8297		299	0.30635
						56.9674	31.5449		300	0.30674
						56.9573	31.4326		301	0.3071
						56.9348	31.0434		302	0.30712
						56.9135	30.7665		303	0.3074
						56.9045	30.6542		304	0.30785
						56.882	30.4669		305	0.30812
						56.8697	30.2722		306	0.30838
						56.8596	30.0699		307	0.30857
						56.8371	29.7399		308	0.30892
						56.8281	29.5078		309	0.30933
						56.8034	29.2455		310	0.30957
						56.782	28.9834		311	0.30988
						56.7596	28.7366		312	0.31012
						56.7438	28.4671		313	0.31064
						56.7202	28.1675		314	0.31106
						56.7011	27.913		315	0.31129
						56.6742	27.6657		316	0.31172
						56.6629	27.5458		317	0.31227
						56.6371	27.1789		318	0.31258
						56.6124	26.9393		319	0.31291
						56.6011	26.6547		320	0.31344
						56.5764	26.3929		321	0.31393
						56.5472	26.1084		322	0.31438
						56.5213	25.8612		323	0.31486
						56.509	25.6365		324	0.31543
						56.4708	25.3293		325	0.31592
						56.4562	25.1342		326	0.31631
						56.4281	24.7821		327	0.31671
						56.4146	24.6772		328	0.3172
						56.3843	24.3178		329	0.31758
						56.3697	24.213		330	0.31816
						56.3416	23.8764		331	0.31874
						56.3169	23.6067		332	0.3191
						56.2787	23.3295		333	0.31972
						56.2674	23.0975		334	0.32011
						56.2191	22.6325		335	0.32062
						56.1719	22.3254		336	0.32111
						56.1596	22.0258		337	0.3214
						56.1247	21.749		338	0.3219
						56.0933	21.4946		339	0.32221
						56.0764	21.3822		340	0.3227
						56.0404	21.0527		341	0.32318
						56.0079	20.813		342	0.32378
						55.9888	20.5354		343	0.32445
						55.9517	20.2432		344	0.32479
						55.9191	19.9809		345	0.32537
						55.8809	19.6739		346	0.32582
						55.8438	19.4271		347	0.3264
						55.8034	19.1726		348	0.32693
						55.782	18.888		349	0.32744
						55.7461	18.6334		350	0.32799
						55.7225	18.5285		351	0.3284
						55.682	18.3413		352	0.32896
						55.6596	18.1391		353	0.32947
						55.6393	17.9519		354	0.32996
						55.6169	17.772		355	0.33056
						55.5742	17.4202		356	0.33103
						55.5258	17.1582		357	0.33153
						55.5079	16.9263		358	0.33213
						55.4371	16.6341		359	0.33266
						55.4135	16.3495		360	0.3333
						55.364	16.087		361	0.33383
						55.3135	15.8248		362	0.33445
						55.2865	15.5998		363	0.33509
						55.236	15.3224		364	0.33558
						55.1854	15.0753		365	0.3348
						55.1573	14.963		366	0.33548
						55.1022	14.6334		367	0.33617
						55.0708	14.4012		368	0.33671
						55.0157	14.1462		369	0.33735
						54.9854	14.0488		370	0.33806
						54.9551	13.8614		371	0.33874
						54.8921	13.4942		372	0.33942
						54.764	12.9768		373	0.34015
						54.6955	12.6773		374	0.34083
						54.6225	12.4003		375	0.34155
						54.591	12.2803		376	0.34229
						54.5157	11.9279		377	0.34303
						54.4775	11.8305		378	0.34367
						54.4404	11.6581		379	0.34439
						54.3596	11.463		380	0.34516
						54.3191	11.103		381	0.34588
						54.2337	10.803		382	0.34664
						54.1472	10.5408		383	0.34739
						54.0573	10.4285		384	0.34814
						54.0112	10.0765		385	0.3489
						53.9112	9.82916		386	0.34973
						53.864	9.70913		387	0.35055
						53.8101	9.52922		388	0.35128
						53.7607	9.36444		389	0.35191
						53.6494	9.00466		390	0.35268
						53.5348	8.73476		391	0.35361
						53.418	8.47227		392	0.35436
						53.3517	8.24748		393	0.35513
						53.2281	7.963		394	0.35591
						53.0899	7.67832		395	0.35673
						52.9449	7.41583		396	0.35758
						52.8697	7.31089		397	0.3583
						52.7135	6.96588		398	0.35914
						52.6281	6.87583		399	0.35987
						52.4539	6.52317		400	0.3607
						52.2685	6.26814		401	0.36152
						52.1697	6.03582		402	0.36222
						52.0674	5.93093		403	0.36305
						51.8551	5.5789		404	0.36375
						51.7404	5.47406		405	0.36446
						51.4966	5.30164		406	0.36534
						51.3685	4.97178		407	0.36601
						51.0955	4.72441		408	0.36674
						50.9416	4.61162		409	0.36747
						50.6258	4.26642		410	0.36818
						50.4551	4.16879		411	0.36896
						50.2742	3.99621		412	0.36966
						49.882	3.68887		413	0.37031
						49.664	3.449		414	0.37095
						49.1921	3.14179		415	0.37172
						48.6517	2.88664		416	0.3722
						48.0191	2.63161		417	0.37288
						47.664	2.51157		418	0.37349
						47.2753	2.33121		419	0.37459
						46.3742	1.98569		420	0.37513
						45.2551	1.85796		421	0.37575
						44.5854	1.53524		422	0.37634
						43.8101	1.4377		423	0.37684
						41.8427	1.25761		424	0.37742
						40.5382	0.919968		425	0.37787
						38.8978	0.829906		426	0.37839
						36.7528	0.679646		427	0.37888
						29.2742	0.341777		428	0.37927
						22.327	0.236838		429	0.37978
						12.1978	0.0720702		430	0.38016
						-13.7944	-0.227183		431	0.38063
						-23.5	-0.458907		432	0.38097
						-34.2112	-0.697812		433	0.38135
						-37.0438	-0.809603		434	0.38175
						-40.6719	-1.00338		435	0.38207
						-42.9764	-1.35296		436	0.38241
						-43.8562	-1.59122		437	0.38268
						-44.6112	-1.68796		438	0.38297
						-45.8539	-1.87415		439	0.38319
						-46.3719	-2.19467		440	0.38345
						-47.2607	-2.29168		441	0.38364
						-47.6483	-2.62748		442	0.38387
						-48.3247	-2.92676		443	0.38403
						-48.9067	-3.19684		444	0.38421
						-49.418	-3.49763		445	0.38433
						-49.6483	-3.62569		446	0.38441
						-49.8629	-3.8064		447	0.3845
						-50.2596	-4.00205		448	0.38451
						-50.4416	-4.19751		449	0.38459
						-50.6157	-4.37775		450	0.38471
						-50.7764	-4.55799		451	0.38464
						-51.0809	-4.87335		452	0.38467
						-51.2236	-4.99346		453	0.38463
						-51.4876	-5.18104		454	0.38458
						-51.7292	-5.56381		455	0.3845
						-51.9539	-5.84848		456	0.38444
						-52.0618	-6.1334		457	0.38434
						-52.2618	-6.37358		458	0.38421
						-52.4449	-6.59102		459	0.38415
						-52.5337	-6.85391		460	0.38395
						-52.7045	-7.13911		461	0.38384
						-52.8629	-7.37165		462	0.38368
						-53.0124	-7.7093		463	0.38352
						-53.1517	-7.94158		464	0.38336
						-53.218	-8.20392		465	0.38324
						-53.2865	-8.30139		466	0.38308
						-53.3483	-8.46638		467	0.38291
						-53.4708	-8.63152		468	0.38278
						-53.5315	-8.99159		469	0.38257
						-53.6483	-9.25421		470	0.38247
						-53.7562	-9.53924		471	0.38228
						-53.809	-9.64432		472	0.38218
						-53.9079	-10.0044		473	0.38199
						-54.0067	-10.2742		474	0.38188
						-54.1011	-10.529		475	0.38175
						-54.1888	-10.8216		476	0.38166
						-54.2326	-11.0017		477	0.38157
						-54.3146	-11.3467		478	0.38146
						-54.3989	-11.4595		479	0.38139
						-54.4371	-11.6698		480	0.38131
						-54.5146	-12.0524		481	0.38132
						-54.5494	-12.2925		482	0.38129
						-54.6247	-12.5698		483	0.38126
						-54.6944	-12.8321		484	0.38128
						-54.7247	-12.9371		485	0.3813
						-54.7618	-13.0946		486	0.38131
						-54.8281	-13.2671		487	0.38132
						-54.8584	-13.4696		488	0.38137
						-54.8876	-13.6724		489	0.38139
						-54.9236	-13.8527		490	0.38141
						-54.9831	-14.1979		491	0.3814
						-55.0438	-14.4604		492	0.38134
						-55.0719	-14.6854		493	0.38134
						-55.127	-14.9776		494	0.38134
						-55.182	-15.2549		495	0.3813
						-55.236	-15.5175		496	0.38132
						-55.2607	-15.615		497	0.38118
						-55.2888	-15.7876		498	0.38105
						-55.3135	-15.9527		499	0.38089
						-55.364	-16.133		500	0.38072
						-55.3888	-16.4632		501	0.38043
						-55.4348	-16.7483		502	0.38023
						-55.4831	-17.0183		503	0.37992
						-55.5079	-17.1456		504	0.3796
						-55.5539	-17.5053		505	0.37933
						-55.5966	-17.6178		506	0.379
						-55.618	-17.8354		507	0.37859
						-55.6416	-18.0305		508	0.37822
						-55.6596	-18.2029		509	0.37781
						-55.7022	-18.5254		510	0.37738
						-55.7461	-18.7878		511	0.3769
						-55.7618	-18.9079		512	0.37645
						-55.8045	-19.2228		513	0.37603
						-55.8438	-19.5151		514	0.37555
						-55.8787	-19.845		515	0.37502
						-55.9382	-20.2651		516	0.37456
						-55.9539	-20.505		517	0.37406
						-55.9933	-20.7455		518	0.37355
						-56.0067	-20.8655		519	0.37303
						-56.0449	-21.1957		520	0.37243
						-56.0775	-21.4506		521	0.37191
						-56.0978	-21.728		522	0.37138
						-56.1101	-21.8254		523	0.37084
						-56.1438	-22.1552		524	0.37025
						-56.1618	-22.2527		525	0.36969
						-56.191	-22.6053		526	0.36908
						-56.2247	-22.8452		527	0.36848
						-56.2562	-23.0779		528	0.36789
						-56.2719	-23.3704		529	0.36729
						-56.3	-23.663		530	0.36664
						-56.327	-23.9254		531	0.36601
						-56.3573	-24.1726		532	0.36535
						-56.3876	-24.4874		533	0.36468
						-56.4056	-24.72		534	0.36396
						-56.4315	-24.9676		535	0.3633
						-56.4449	-25.0575		536	0.3625
						-56.473	-25.3505		537	0.36183
						-56.4854	-25.6056		538	0.36107
						-56.5022	-25.7031		539	0.36031
						-56.5258	-26.0557		540	0.35951
						-56.5517	-26.3181		541	0.35869
						-56.5787	-26.5653		542	0.35789
						-56.6056	-26.8652		543	0.35707
						-56.6281	-27.1653		544	0.35622
						-56.6438	-27.4352		545	0.35541
						-56.6674	-27.6752		546	0.35455
						-56.691	-27.9451		547	0.35371
						-56.7045	-28.0652		548	0.35288
						-56.7169	-28.2453		549	0.35197
						-56.7292	-28.4179		550	0.35112
						-56.7506	-28.7324		551	0.35023
						-56.7764	-29.0399		552	0.34935
						-56.7888	-29.145		553	0.34842
						-56.8079	-29.4898		554	0.34751
						-56.8236	-29.5874		555	0.34657
						-56.8326	-29.7525		556	0.34565
						-56.8573	-29.9179		557	0.34477
						-56.8663	-30.2779		558	0.34386
						-56.8876	-30.5555		559	0.34291
						-56.909	-30.833		560	0.342
						-56.9225	-30.9379		561	0.34107
						-56.9404	-31.3125		562	0.34013
						-56.9629	-31.5527		563	0.3392
						-56.9708	-31.6502		564	0.33836
						-56.9978	-31.9731		565	0.33743
						-57.0157	-32.3868		566	0.33654
						-57.036	-32.6573		567	0.33564
						-57.0584	-32.8827		568	0.33476
						-57.0764	-33.168		569	0.33384
						-57.0888	-33.4455		570	0.33207
						-57.1067	-33.7008		571	0.33116
						-57.1247	-33.9714		572	0.33033
						-57.1315	-34.0916		573	0.3294
						-57.1517	-34.4449		574	0.32849
						-57.1708	-34.7154		575	0.32761
						-57.1876	-34.9559		576	0.32671
						-57.2067	-35.2564		577	0.32578
						-57.2191	-35.5191		578	0.32493
						-57.2281	-35.6241		579	0.32398
						-57.2427	-35.8042		580	0.32304
						-57.2629	-36.1498		581	0.32215
						-57.282	-36.4352		582	0.32123
						-57.2888	-36.7057		583	0.32032
						-57.3	-36.8108		584	0.31938
						-57.3169	-36.9835		585	0.3185
						-57.3236	-37.3517		586	0.31759
						-57.3416	-37.6295		587	0.31666
						-57.3618	-37.8846		588	0.31583
						-57.3753	-38.1699		589	0.31489
						-57.391	-38.4178		590	0.31401
						-57.4011	-38.6807		591	0.31309
						-57.4101	-38.7784		592	0.31215
						-57.4247	-39.1244		593	0.31123
						-57.4427	-39.3797		594	0.31031
						-57.4573	-39.6953		595	0.30934
						-57.464	-39.823		596	0.30842
						-57.4831	-39.9882		597	0.30749
						-57.4933	-40.1608		598	0.30654
						-57.5034	-40.491		599	0.30562
						-57.5146	-40.769		600	0.30471
						-57.5292	-40.8666		601	0.30378
						-57.5371	-41.0619		602	0.30286
						-57.5461	-41.2572		603	0.30195
						-57.5618	-41.5502		604	0.30103
						-57.582	-42.046		605	0.30013
						-57.5899	-42.3015		606	0.2993
						-57.6034	-42.549		607	0.29842
						-57.6225	-42.8266		608	0.29752
						-57.627	-42.9394		609	0.2966
						-57.6404	-43.1198		610	0.29574
						-57.6517	-43.3151		611	0.29484
						-57.6629	-43.676		612	0.29387
						-57.6798	-43.9615		613	0.29299
						-57.6955	-44.2847		614	0.29207
						-57.7079	-44.48		615	0.29115
						-57.7146	-44.8251		616	0.29029
						-57.7191	-44.9227		617	0.28935
						-57.7348	-45.0953		618	0.28846
						-57.7461	-45.4109		619	0.28759
						-57.7494	-45.5235		620	0.28664
						-57.7652	-45.8766		621	0.28577
						-57.7764	-46.117		622	0.28492
						-57.7831	-46.2297		623	0.28405
						-57.7921	-46.4024		624	0.28317
						-57.8	-46.5752		625	0.28231
						-57.8146	-46.9206		626	0.28147
						-57.8247	-47.1382		627	0.28063
						-57.8393	-47.4009		628	0.27975
						-57.8517	-47.7164		629	0.27889
						-57.8584	-48.0094		630	0.27804
						-57.8719	-48.2428		631	0.27719
						-57.8843	-48.5282		632	0.27634
						-57.891	-48.7762		633	0.27548
						-57.9034	-49.0466		634	0.27461
						-57.918	-49.3243		635	0.27378
						-57.9326	-49.5718		636	0.27295
						-57.936	-49.692		637	0.27201
						-57.9483	-49.8874		638	0.2712
						-57.9528	-50.0828		639	0.27037
						-57.9618	-50.2705		640	0.26947
						-57.9652	-50.5715		641	0.26867
						-57.9787	-50.8494		642	0.26784
						-57.9944	-51.1049		643	0.26702
						-58.0056	-51.4053		644	0.2662
						-58.009	-51.5254		645	0.26532
						-58.0213	-51.8781		646	0.26452
						-58.036	-52.141		647	0.26377
						-58.0404	-52.2537		648	0.26292
						-58.0539	-52.4415		649	0.26211
						-58.0596	-52.6293		650	0.26129
						-58.064	-52.8174		651	0.26048
						-58.0787	-53.1331		652	0.25968
						-58.0876	-53.4261		653	0.25886
						-58.0933	-53.689		654	0.25802
						-58.1056	-53.9516		655	0.25717
						-58.1191	-54.1843		656	0.25636
						-58.1236	-54.4472		657	0.25559
						-58.1348	-54.7552		658	0.25481
						-58.1539	-55.2132		659	0.25396
						-58.1629	-55.4986		660	0.25317
						-58.1742	-55.7766		661	0.25239
						-58.182	-56.032		662	0.25162
						-58.1955	-56.3021		663	0.2508
						-58.2034	-56.5648		664	0.24994
						-58.2146	-56.8428		665	0.24917
						-58.2191	-56.9404		666	0.24839
						-58.2292	-57.1131		667	0.24763
						-58.2416	-57.4517		668	0.24686
						-58.2584	-57.9174		669	0.24604
						-58.2652	-58.2104		670	0.24529
						-58.273	-58.4806		671	0.24451
						-58.282	-58.7359		672	0.24374
						-58.291	-58.8485		673	0.2429
						-58.3	-59.179		674	0.24213
						-58.3056	-59.2841		675	0.24131
						-58.3079	-59.5771		676	0.24054
						-58.3258	-59.8822		677	0.23978
						-58.3326	-59.9995		678	0.23894
						-58.3337	-59.9816		679	0.2382
						-58.3326	-59.7959		680	0.23742
						-58.3213	-59.6886		681	0.23664
						-58.3101	-59.3402		682	0.23589
						-58.3067	-59.0689		683	0.2351
						-58.2955	-58.8624		684	0.2343
						-58.2888	-58.6101		685	0.23354
						-58.273	-58.3192		686	0.23287
						-58.264	-57.9977		687	0.23212
						-58.2528	-57.7058		688	0.2313
						-58.2483	-57.4286		689	0.23055
						-58.2371	-57.1289		690	0.22982
						-58.2258	-56.8518		691	0.22907
						-58.2213	-56.7319		692	0.22836
						-58.2101	-56.5448		693	0.22756
						-58.2045	-56.3727		694	0.2268
						-58.1933	-56.0286		695	0.22608
						-58.1865	-55.9013		696	0.22536
						-58.1742	-55.5642		697	0.22464
						-58.1708	-55.3172		698	0.22384
						-58.1607	-55.0251		699	0.22316
						-58.1483	-54.7557		700	0.22239
						-58.136	-54.471		701	0.22163
						-58.1225	-54.2239		702	0.22092
						-58.118	-53.992		703	0.22016
						-58.1022	-53.7002		704	0.21948
						-58.0944	-53.5205		705	0.2187
						-58.0831	-53.1984		706	0.21808
						-58.0798	-53.0937		707	0.21731
						-58.0629	-52.7412		708	0.2166
						-58.0584	-52.4714		709	0.2159
						-58.0461	-52.2317		710	0.21525
						-58.0326	-51.9546		711	0.21448
						-58.027	-51.6779		712	0.21381
						-58.018	-51.4311		713	0.21307
						-58.0011	-50.9741		714	0.21238
						-57.9843	-50.7121		715	0.21169
						-57.9764	-50.592		716	0.21097
						-57.9708	-50.3894		717	0.21032
						-57.9573	-49.9925		718	0.20962
						-57.9461	-49.7453		719	0.20896
						-57.936	-49.6255		720	0.20825
						-57.9326	-49.3039		721	0.20758
						-57.9213	-49.0644		722	0.20689
						-57.9067	-48.7797		723	0.20622
						-57.8933	-48.4878		724	0.20552
						-57.8831	-48.2401		725	0.20491
						-57.8708	-47.9479		726	0.20425
						-57.8483	-47.4984		727	0.2036
						-57.836	-47.0719		728	0.20298
						-57.8225	-46.8174		729	0.20233
						-57.809	-46.6978		730	0.20166
						-57.8056	-46.4955		731	0.20096
						-57.7899	-46.1659		732	0.20036
						-57.7775	-45.8589		733	0.1997
						-57.7607	-45.5819		734	0.19904
						-57.7551	-45.3122		735	0.19845
						-57.7494	-45.2149		736	0.19779
						-57.7371	-44.8929		737	0.19713
						-57.7213	-44.6536		738	0.19647
						-57.7157	-44.414		739	0.19588
						-57.7	-44.1818		740	0.19522
						-57.6888	-44.0994		741	0.1946
						-57.6775	-43.785		742	0.19398
						-57.6573	-43.2827		743	0.19331
						-57.6393	-43.0205		744	0.19273
						-57.6337	-42.7658		745	0.19211
						-57.618	-42.5263		746	0.19154
						-57.6045	-42.2645		747	0.19094
						-57.5978	-41.995		748	0.19033
						-57.5753	-41.7104		749	0.18975
						-57.5607	-41.3733		750	0.18917
						-57.5539	-41.1037		751	0.18859
						-57.5348	-40.8865		752	0.18795
						-57.5225	-40.5868		753	0.18739
						-57.5056	-40.3099		754	0.18682
						-57.4989	-40.078		755	0.18622
						-57.4831	-39.8385		756	0.18559
						-57.4663	-39.5389		757	0.18501
						-57.4517	-39.2542		758	0.18444
						-57.4371	-39.1417		759	0.1839
						-57.4281	-38.8194		760	0.18335
						-57.4169	-38.6996		761	0.18257
						-57.409	-38.4898		762	0.18201
						-57.4	-38.3101		763	0.18151
						-57.3843	-38.138		764	0.18096
						-57.3764	-37.8087		765	0.1804
						-57.3618	-37.6965		766	0.17987
						-57.3517	-37.5244		767	0.17931
						-57.3348	-37.2021		768	0.17875
						-57.3236	-36.9102		769	0.17824
						-57.2989	-36.6107		770	0.17767
						-57.2899	-36.3262		771	0.17717
						-57.282	-36.2213		772	0.17659
						-57.273	-36.049		773	0.17611
						-57.2551	-35.8767		774	0.1755
						-57.2483	-35.7196		775	0.17503
						-57.2382	-35.3979		776	0.17448
						-57.209	-34.9411		777	0.17394
						-57.1831	-34.6341		778	0.17346
						-57.1629	-34.3489		779	0.17298
						-57.1539	-34.0645		780	0.17248
						-57.136	-33.9595		781	0.1719
						-57.1258	-33.6225		782	0.17133
						-57.1067	-33.5177		783	0.1709
						-57.0966	-33.3231		784	0.17033
						-57.0764	-33.1211		785	0.16989
						-57.0663	-32.7467		786	0.16937
						-57.0472	-32.6194		787	0.16891
						-57.0348	-32.4247		788	0.16835
						-57.0202	-32.0872		789	0.16792
						-57.0079	-31.8399		790	0.1674
						-56.9876	-31.7426		791	0.16692
						-56.9753	-31.4131		792	0.16641
						-56.9562	-31.2858		793	0.16593
						-56.9449	-31.0987		794	0.16547
						-56.9348	-30.777		795	0.16496
						-56.9011	-30.4698		796	0.16447
						-56.8899	-30.1928		797	0.16398
						-56.8685	-29.9455		798	0.16349
						-56.8449	-29.668		799	0.16307
						-56.8247	-29.3911		800	0.16261
						-56.8124	-29.1362		801	0.16212
						-56.7899	-29.0315		802	0.16168
						-56.7775	-28.6947		803	0.1612
						-56.7562	-28.59		804	0.1608
						-56.7427	-28.2755		805	0.16031
						-56.7202	-28.1557		806	0.15996
						-56.7079	-27.8188		807	0.15952
						-56.6978	-27.6989		808	0.15914
						-56.6584	-27.3244		809	0.15867
						-56.6461	-27.0624		810	0.15827
						-56.6315	-26.95		811	0.15784
						-56.6124	-26.6129		812	0.15745
						-56.5843	-26.4932		813	0.15704
						-56.5708	-26.3062		814	0.15658
						-56.5551	-26.134		815	0.15614
						-56.5292	-25.7746		816	0.15577
						-56.5022	-25.5125		817	0.15536
						-56.4899	-25.25		818	0.15497
						-56.4618	-25.0251		819	0.15452
						-56.436	-24.748		820	0.15415
						-56.3944	-24.3062		821	0.15372
						-56.3798	-24.2014		822	0.15331
						-56.3483	-23.8648		823	0.15291
						-56.3213	-23.5652		824	0.15261
						-56.3045	-23.4528		825	0.15209
						-56.2888	-23.1159		826	0.1517
						-56.2584	-23.011		827	0.15133
						-56.2281	-22.6888		828	0.15098
						-56.2135	-22.4268		829	0.15056
						-56.1798	-22.1646		830	0.15026
						-56.1472	-21.9101		831	0.14981
						-56.1337	-21.8129		832	0.14942
						-56.1135	-21.6333		833	0.14903
						-56.082	-21.2365		834	0.14869
						-56.0652	-21.1241		835	0.1482
						-56.0303	-20.847		836	0.1479
						-55.9944	-20.5395		837	0.14746
						-55.9584	-20.2923		838	0.14711
						-55.9404	-20.0226		839	0.14672
						-55.9045	-19.7905		840	0.14632
						-55.8652	-19.4987		841	0.14596
						-55.827	-19.1319		842	0.1456
						-55.7876	-19.0045		843	0.14521
						-55.7674	-18.8173		844	0.1449
						-55.7483	-18.4953		845	0.14447
						-55.7045	-18.2257		846	0.14411
						-55.664	-17.9787		847	0.14376
						-55.6011	-17.5443		848	0.14341
						-55.5573	-17.2524		849	0.14301
						-55.5135	-16.9831		850	0.14258
						-55.4876	-16.8708		851	0.1423
						-55.464	-16.6985		852	0.14193
						-55.4393	-16.5112		853	0.14148
						-55.391	-16.1665		854	0.14121
						-55.3427	-15.9039		855	0.14084
						-55.318	-15.6567		856	0.14048
						-55.2674	-15.4318		857	0.14019
						-55.2393	-15.1845		858	0.13983
						-55.1865	-14.945		859	0.13946
						-55.1303	-14.8326		860	0.13908
						-55.1	-14.4879		861	0.13873
						-55.0719	-14.3604		862	0.13842
						-55.0157	-14.1805		863	0.13804
						-54.9539	-13.8505		864	0.13777
						-54.9236	-13.7304		865	0.13737
						-54.8933	-13.5504		866	0.13701
						-54.8281	-13.2131		867	0.13672
						-54.7629	-12.9358		868	0.13641
						-54.7292	-12.6586		869	0.13599
						-54.6618	-12.5538		870	0.13572
						-54.6247	-12.2617		871	0.13536
						-54.5112	-11.9318		872	0.13508
						-54.4753	-11.6395		873	0.13473
						-54.3966	-11.3917		874	0.13441
						-54.3157	-11.1369		875	0.13408
						-54.273	-11.0319		876	0.13377
						-54.2326	-10.8519		877	0.13338
						-54.1427	-10.4922		878	0.13313
						-54.0506	-10.2151		879	0.13274
						-53.9551	-9.93781		880	0.13247
						-53.9056	-9.69048		881	0.13213
						-53.8045	-9.45066		882	0.13184
						-53.6978	-9.19587		883	0.13148
						-53.6404	-8.90361		884	0.13114
						-53.5281	-8.79863		885	0.13078
						-53.4663	-8.61118		886	0.13049
						-53.4067	-8.42381		887	0.13019
						-53.2787	-8.22156		888	0.1299
						-53.2146	-7.87696		889	0.1295
						-53.0742	-7.60728		890	0.12915
						-52.9281	-7.35973		891	0.12886
						-52.8528	-7.10495		892	0.12856
						-52.6921	-6.99983		893	0.1283
						-52.6101	-6.8122		894	0.12797
						-52.5213	-6.6397		895	0.1276
						-52.3404	-6.3172		896	0.12735
						-52.2438	-6.2123		897	0.127
						-52.0404	-5.83762		898	0.12676
						-51.8236	-5.56039		899	0.12642
						-51.5865	-5.30569		900	0.12612
						-51.4607	-5.08066		901	0.12573
						-51.1921	-4.80328		902	0.12543
						-50.9	-4.51833		903	0.12511
						-50.5719	-4.25599		904	0.12485
						-50.4022	-4.15094		905	0.12454
						-50.2146	-3.97089		906	0.12424
						-50.0191	-3.79843		907	0.12384
						-49.5921	-3.47611		908	0.12364
						-49.3573	-3.37877		909	0.12335
						-48.8382	-3.04136		910	0.12301
						-48.5461	-2.77864		911	0.12267
						-47.8978	-2.53116		912	0.1223
						-46.682	-2.20807		913	0.12212
						-46.1899	-2.02038		914	0.12191
						-45.6371	-1.71252		915	0.12152
						-44.3056	-1.50992		916	0.12132
						-42.5236	-1.23222		917	0.12105
						-41.3685	-1.11969		918	0.1208
						-39.9449	-0.932171		919	0.12056
						-35.682	-0.616666		920	0.12016
						-26.7944	-0.34662		921	0.12
						-18.5685	-0.241647		922	0.11967
						-7.06292	0.0803887		923	0.11939
						18.2326	0.177633		924	0.11918
						26.5708	0.357071		925	0.11882
						32.0022	0.528906		926	0.11867
						37.9966	0.849678		927	0.11829
						39.827	0.953859		928	0.11811
						41.2573	1.12508		929	0.11782
						43.3854	1.45247		930	0.11753
						44.9213	1.74311		931	0.11727
						45.5461	1.98865		932	0.11706
						46.5933	2.24216		933	0.11677
						47.4461	2.48865		934	0.11649
						47.818	2.59308		935	0.1163
						48.4742	2.93704		936	0.11603
						48.7663	3.15467		937	0.11573
						49.2944	3.44782		938	0.11549
						49.7562	3.72658		939	0.1153
						49.9674	3.81696		940	0.11507
						50.3528	4.0126		941	0.11476
						50.5315	4.34316		942	0.1146
						50.7	4.44844		943	0.11436
						51.0112	4.80172		944	0.11411
						51.2966	5.05684		945	0.1139
						51.427	5.15448		946	0.11367
						51.5551	5.31967		947	0.11338
						51.6775	5.48476		948	0.11322
						51.9056	5.79949		949	0.11297
						52.0101	6.00937		950	0.11272
						52.2169	6.27197		951	0.11249
						52.409	6.57218		952	0.11224
						52.5843	6.865		953	0.11197
						52.7517	7.15773		954	0.11183
						52.8303	7.42031		955	0.11157
						52.9843	7.54785		956	0.11138
						53.0584	7.87031		957	0.11118
						53.1955	7.97513		958	0.111
						53.3258	8.29745		959	0.11078
						53.3876	8.57507		960	0.11055
						53.509	8.86032		961	0.11036
						53.627	9.13017		962	0.11014
						53.682	9.25024		963	0.10989
						53.791	9.60272		964	0.10976
						53.9427	10.0454		965	0.10951
						54.0348	10.3078		966	0.10931
						54.0843	10.4127		967	0.10901
						54.1303	10.6		968	0.10883
						54.218	10.9604		969	0.10859
						54.3449	11.2454		970	0.1084
						54.3843	11.5984		971	0.10814
						54.4674	11.8459		972	0.10795
						54.5034	11.9434		973	0.10769
						54.5787	12.1385		974	0.10753
						54.6135	12.3411		975	0.10724
						54.6539	12.521		976	0.10701
						54.7191	12.8732		977	0.10677
						54.7843	13.1207		978	0.10653
						54.8506	13.4058		979	0.10631
						54.8843	13.6683		980	0.1061
						54.9438	13.9384		981	0.10585
						55.0067	14.1934		982	0.10569
						55.0348	14.2985		983	0.10533
						55.0652	14.4861		984	0.10514
						55.1213	14.681		985	0.10491
						55.1472	14.8759		986	0.10469
						55.1764	15.0707		987	0.10446
						55.2292	15.4681		988	0.10422
						55.2831	15.7233		989	0.104
						55.3056	15.8283		990	0.10373
						55.3584	16.1513		991	0.10354
						55.3843	16.2412		992	0.10332
						55.409	16.4138		993	0.10305
						55.4584	16.759		994	0.10289
						55.4809	16.8564		995	0.1026
						55.5079	17.0289		996	0.10235
						55.527	17.2014		997	0.1021
						55.5742	17.5236		998	0.10185
						55.6169	17.7937		999	0.10164
						55.636	17.9062		1000	0.10141
						55.6809	18.2511		1001	0.10118
						55.7011	18.3486		1002	0.10103
						55.7225	18.5362		1003	0.10071
						55.7629	18.8736		1004	0.10054
						55.7843	18.9787		1005	0.10028
						55.8236	19.3387		1006	0.10004
						55.8596	19.6009		1007	0.09982
						55.8787	19.7058		1008	0.09965
						55.9169	20.0659		1009	0.09937
						55.9551	20.3434		1010	0.09914
						55.9742	20.6062		1011	0.09889
						56.0101	20.7264		1012	0.09869
						56.0236	20.914		1013	0.09846
						56.0427	21.0865		1014	0.09826
						56.0787	21.4091		1015	0.09796
						56.0955	21.5141		1016	0.09778
						56.1303	21.8888		1017	0.09753
						56.1607	22.1437		1018	0.09729
						56.1764	22.3913		1019	0.0971
						56.2079	22.6463		1020	0.09689
						56.2393	22.9091		1021	0.09664
						56.2596	23.0142		1022	0.09639
						56.273	23.1793		1023	0.09622
						56.2865	23.3369		1024	0.09597
						56.318	23.6596		1025	0.09576
						56.3326	23.7645		1026	0.09556
						56.3449	23.9444		1027	0.09536
						56.3775	24.1468		1028	0.0951
						56.3888	24.5065		1029	0.09493
						56.4191	24.6192		1030	0.0947
						56.4472	25.0017		1031	0.09452
						56.4607	25.1144		1032	0.0943
						56.4876	25.3098		1033	0.09405
						56.5011	25.6399		1034	0.09388
						56.5169	25.7373		1035	0.09364
						56.5427	26.0451		1036	0.09343
						56.5528	26.15		1037	0.09324
						56.5809	26.3449		1038	0.09304
						56.591	26.5622		1039	0.09282
						56.6079	26.757		1040	0.09262
						56.6337	27.0872		1041	0.09246
						56.6449	27.3496		1042	0.09228
						56.6708	27.5972		1043	0.092
						56.6944	27.8446		1044	0.09183
						56.718	28.0922		1045	0.09159
						56.7315	28.2198		1046	0.09137
						56.7416	28.4073		1047	0.09121
						56.7539	28.6021		1048	0.09103
						56.7753	28.8045		1049	0.09079
						56.7978	29.1643		1050	0.09062
						56.8213	29.4494		1051	0.09047
						56.8337	29.5694		1052	0.0902
						56.8483	29.8774		1053	0.09001
						56.8708	30.1551		1054	0.08982
						56.8888	30.4101		1055	0.08963
						56.9	30.5227		1056	0.08946
						56.9124	30.6953		1057	0.08923
						56.9337	31.0174		1058	0.08902
						56.9539	31.2948		1059	0.08881
						56.964	31.4074		1060	0.08861
						56.9854	31.7377		1061	0.08844
						56.9955	31.8503		1062	0.08829
						57.0056	32.023		1063	0.08808
						57.0281	32.3459		1064	0.08784
						57.0371	32.5863		1065	0.08767
						57.064	32.977		1066	0.0875
						57.0753	33.0821		1067	0.08727
						57.0933	33.2773		1068	0.08704
						57.1056	33.4799		1069	0.08688
						57.118	33.6676		1070	0.08676
						57.1247	33.8555		1071	0.08649
						57.1528	34.246		1072	0.08635
						57.1618	34.5019		1073	0.08614
						57.182	34.7499		1074	0.086
						57.1888	34.8626		1075	0.08584
						57.2	35.0428		1076	0.08562
						57.2079	35.2006		1077	0.08548
						57.2303	35.516		1078	0.08534
						57.2371	35.6211		1079	0.08517
						57.2461	35.8087		1080	0.085
						57.2629	36.1466		1081	0.08478
						57.2809	36.2594		1082	0.08473
						57.2899	36.4622		1083	0.0845
						57.2989	36.6576		1084	0.08429
						57.3157	37.0029		1085	0.08412
						57.3348	37.3111		1086	0.0839
						57.3427	37.4237		1087	0.08374
						57.3584	37.7768		1088	0.08362
						57.3674	37.8742		1089	0.08339
						57.3854	38.2346		1090	0.0832
						57.4034	38.5353		1091	0.08311
						57.4213	38.7832		1092	0.08292
						57.4292	39.0241		1093	0.08273
						57.4506	39.3248		1094	0.08255
						57.4607	39.5276		1095	0.08245
						57.4685	39.7004		1096	0.0823
						57.482	40.0459		1097	0.0821
						57.4989	40.166		1098	0.0819
						57.5045	40.5037		1099	0.08179
						57.5326	40.9395		1100	0.08161
						57.5461	41.2025
						57.5551	41.3079
						57.5629	41.4959
						57.5697	41.6687
						57.5843	41.9917
						57.591	42.097
						57.6056	42.4123
						57.6213	42.7351
						57.6348	43.0281
						57.6517	43.2911
						57.6663	43.5618
						57.673	43.6821
						57.6865	44.0429
						57.6955	44.1631
						57.7034	44.3359
						57.7079	44.4936
						57.7236	44.6813
						57.7292	44.8914
						57.7371	45.0792
						57.7438	45.2595
						57.7573	45.6125
						57.7708	45.8906
						57.7854	46.0032
						57.7921	46.2286
						57.7989	46.454
						57.8135	46.807
						57.827	47.0472
						57.8326	47.2725
						57.8472	47.5429
						57.8517	47.6406
						57.8652	47.851
						57.8708	48.1668
						57.8831	48.4375
						57.8989	48.6778
						57.9056	48.9484
						57.918	49.0685
						57.9258	49.2563
						57.9292	49.4213
						57.9427	49.7817
						57.9573	50.0297
						57.9607	50.3001
						57.9764	50.5482
						57.9865	50.8186
						57.9933	50.9237
						58.0045	51.1192
						58.0112	51.3295
						58.018	51.5246
						58.0202	51.7123
						58.0382	52.0576
						58.0539	52.3432
						58.0674	52.7115
						58.0708	52.847
						58.0787	53.0424
						58.0888	53.3806
						58.0944	53.4857
						58.0978	53.666
						58.1135	53.8538
						58.1169	54.184
						58.1303	54.4394
						58.1382	54.6874
						58.1483	54.815
						58.1528	55.0027
						58.1652	55.198
						58.1663	55.5436
						58.1798	55.8291
						58.1966	56.0993
						58.2056	56.4221
						58.2157	56.685
						58.2202	56.7827
						58.2258	56.9555
						58.236	57.3464
						58.2494	57.617
						58.2652	58.0603
						58.2764	58.3232
						58.2876	58.6307
						58.2955	58.9536
						58.3135	59.4044
						58.3202	59.6828
						58.336	59.9995

## Sheet: Supplementary Fig. 2
Supplementary Fig. 2a				Supplementary Fig. 2b
Na3C6H5O7 amount (g)	Batch	Zeta Potential (mV)		0g			0.1g			0.2g			0.4g			0.6g			0.8g
0	1	27.3		m/z	Intensity		m/z	Intensity		m/z	Intensity		m/z	Intensity		m/z	Intensity		m/z	Intensity
	2	25.3		99.9986	75.817		99.9993	79.085		100	67.9739		100.001	88.8889		100.002	87.5817		100.003	82.3529
	3	24.7		100.004	69.2811		100.005	63.3987		100.005	75.1634		100.007	84.9673		100.008	72.549		100.008	73.8562
0.1	1	17		100.009	76.4706		100.01	68.6275		100.011	74.5098		100.012	75.817		100.013	69.9346		100.014	66.6667
	2	15.6		100.015	73.8562		100.015	69.2811		100.016	77.1242		100.017	71.8954		100.018	69.9346		100.019	62.0915
	3	13.2		100.02	67.9739		100.021	60.1307		100.022	72.549		100.023	70.5882		100.024	83.6601		100.025	66.6667
0.2	1	6.66		100.025	79.085		100.026	73.8562		100.027	70.5882		100.028	74.5098		100.029	69.9346		100.03	62.0915
	2	6.58		100.031	69.2811		100.032	71.8954		100.032	80.3922		100.033	78.4314		100.035	76.4706		100.035	79.7386
	3	6.57		100.036	70.5882		100.037	67.3203		100.038	69.2811		100.039	82.3529		100.04	77.7778		100.041	69.9346
0.4	1	-9.99		100.042	70.5882		100.042	62.7451		100.043	79.7386		100.044	72.549		100.045	66.0131		100.046	74.5098
	2	-11.3		100.047	70.5882		100.048	71.8954		100.048	81.6993		100.05	83.6601		100.051	65.3595		100.051	67.9739
	3	-12.5		100.052	69.9346		100.053	66.6667		100.054	66.0131		100.055	75.1634		100.056	77.7778		100.057	81.0458
0.6	1	-21.7		100.058	76.4706		100.058	64.7059		100.059	81.6993		100.06	83.6601		100.061	75.1634		100.062	74.5098
	2	-26.3		100.063	66.6667		100.064	65.3595		100.065	72.549		100.066	77.1242		100.067	70.5882		100.068	70.5882
	3	-20.5		100.069	69.9346		100.069	67.3203		100.07	76.4706		100.071	81.6993		100.072	83.0065		100.073	78.4314
0.8	1	-30.3		100.074	74.5098		100.075	63.3987		100.075	70.5882		100.077	96.732		100.078	69.2811		100.078	74.5098
	2	-29.2		100.079	67.3203		100.08	69.9346		100.081	72.549		100.082	86.2745		100.083	80.3922		100.084	83.0065
	3	-28.1		100.085	67.9739		100.085	67.9739		100.086	66.6667		100.087	95.4248		100.088	69.2811		100.089	74.5098
				100.09	81.6993		100.091	67.9739		100.091	69.9346		100.093	73.8562		100.094	71.2418		100.094	67.9739
				100.095	63.3987		100.096	56.2092		100.097	64.7059		100.098	75.1634		100.099	71.2418		100.1	68.6275
				100.101	71.8954		100.102	59.4771		100.102	79.7386		100.103	66.6667		100.105	78.4314		100.105	71.8954
				100.106	67.3203		100.107	69.9346		100.108	77.1242		100.109	74.5098		100.11	79.085		100.111	77.1242
				100.112	60.7843		100.112	71.8954		100.113	69.2811		100.114	70.5882		100.115	71.8954		100.116	73.2026
				100.117	76.4706		100.118	60.1307		100.118	76.4706		100.12	81.0458		100.121	60.1307		100.121	71.8954
				100.122	58.1699		100.123	59.4771		100.124	69.2811		100.125	71.8954		100.126	74.5098		100.127	69.9346
				100.128	62.7451		100.128	59.4771		100.129	71.2418		100.13	64.0523		100.131	69.2811		100.132	74.5098
				100.133	70.5882		100.134	54.902		100.135	72.549		100.136	84.9673		100.137	69.9346		100.138	60.7843
				100.138	64.0523		100.139	68.6275		100.14	74.5098		100.141	72.549		100.142	64.7059		100.143	67.3203
				100.144	67.9739		100.145	75.817		100.145	72.549		100.146	79.7386		100.148	74.5098		100.148	66.6667
				100.149	71.8954		100.15	64.0523		100.151	73.8562		100.152	71.2418		100.153	71.2418		100.154	66.6667
				100.155	67.3203		100.155	66.0131		100.156	77.7778		100.157	77.1242		100.158	69.9346		100.159	84.3137
				100.16	68.6275		100.161	62.0915		100.161	75.1634		100.163	76.4706		100.164	73.8562		100.164	73.2026
				100.165	75.1634		100.166	70.5882		100.167	81.0458		100.168	73.2026		100.169	71.2418		100.17	72.549
				100.171	60.7843		100.172	62.7451		100.172	77.1242		100.173	73.8562		100.174	71.8954		100.175	69.9346
				100.176	73.8562		100.177	53.5948		100.178	80.3922		100.179	73.2026		100.18	77.1242		100.181	72.549
				100.182	58.8235		100.182	65.3595		100.183	74.5098		100.184	94.1177		100.185	56.8627		100.186	73.2026
				100.187	67.3203		100.188	62.7451		100.188	80.3922		100.19	86.2745		100.191	73.2026		100.191	68.6275
				100.192	60.7843		100.193	56.8627		100.194	82.3529		100.195	77.1242		100.196	81.0458		100.197	69.9346
				100.198	51.634		100.198	69.2811		100.199	78.4314		100.2	77.1242		100.201	74.5098		100.202	71.8954
				100.203	62.0915		100.204	67.9739		100.204	76.4706		100.206	74.5098		100.207	71.2418		100.208	64.0523
				100.208	64.7059		100.209	62.7451		100.21	67.3203		100.211	73.8562		100.212	77.7778		100.213	69.9346
				100.214	57.5163		100.215	70.5882		100.215	74.5098		100.216	78.4314		100.218	69.9346		100.218	69.9346
				100.219	62.0915		100.22	67.3203		100.221	69.9346		100.222	76.4706		100.223	75.817		100.224	62.0915
				100.225	71.2418		100.225	66.0131		100.226	72.549		100.227	67.9739		100.228	64.7059		100.229	72.549
				100.23	64.7059		100.231	71.2418		100.231	75.817		100.233	81.6993		100.234	70.5882		100.234	75.1634
				100.235	67.9739		100.236	73.2026		100.237	64.0523		100.238	86.9281		100.239	65.3595		100.24	65.3595
				100.241	64.7059		100.242	67.9739		100.242	81.0458		100.243	72.549		100.244	71.8954		100.245	63.3987
				100.246	58.8235		100.247	66.6667		100.248	84.9673		100.249	71.8954		100.25	66.6667		100.251	68.6275
				100.252	66.0131		100.252	66.6667		100.253	65.3595		100.254	77.7778		100.255	64.0523		100.256	64.0523
				100.257	66.6667		100.258	58.8235		100.258	75.817		100.26	71.8954		100.261	64.7059		100.261	64.7059
				100.262	66.0131		100.263	63.3987		100.264	79.085		100.265	79.085		100.266	62.0915		100.267	71.2418
				100.268	68.6275		100.268	65.3595		100.269	70.5882		100.27	87.5817		100.271	78.4314		100.272	64.7059
				100.273	67.9739		100.274	67.3203		100.274	73.2026		100.276	79.085		100.277	74.5098		100.278	68.6275
				100.278	62.7451		100.279	50.9804		100.28	71.2418		100.281	87.5817		100.282	79.085		100.283	73.2026
				100.284	57.5163		100.285	63.3987		100.285	71.8954		100.286	69.9346		100.288	71.8954		100.288	75.817
				100.289	64.7059		100.29	53.5948		100.291	64.0523		100.292	75.1634		100.293	70.5882		100.294	67.9739
				100.295	59.4771		100.295	63.3987		100.296	77.1242		100.297	69.2811		100.298	69.2811		100.299	69.2811
				100.3	66.6667		100.301	68.6275		100.301	73.8562		100.303	75.817		100.304	78.4314		100.304	60.1307
				100.305	65.3595		100.306	69.9346		100.307	74.5098		100.308	79.085		100.309	68.6275		100.31	62.7451
				100.311	70.5882		100.312	61.4379		100.312	79.7386		100.313	80.3922		100.315	78.4314		100.315	69.9346
				100.316	73.2026		100.317	72.549		100.318	68.6275		100.319	83.0065		100.32	79.085		100.321	68.6275
				100.322	60.1307		100.322	67.3203		100.323	77.1242		100.324	75.1634		100.325	55.5556		100.326	73.8562
				100.327	67.3203		100.328	77.7778		100.328	73.2026		100.33	80.3922		100.331	72.549		100.331	85.6209
				100.332	71.8954		100.333	62.7451		100.334	70.5882		100.335	83.0065		100.336	64.7059		100.337	56.2092
				100.338	58.1699		100.338	69.2811		100.339	73.2026		100.34	79.7386		100.341	69.2811		100.342	62.0915
				100.343	75.817		100.344	72.549		100.345	71.2418		100.346	71.2418		100.347	75.1634		100.348	74.5098
				100.348	73.8562		100.349	67.9739		100.35	69.2811		100.351	80.3922		100.352	68.6275		100.353	65.3595
				100.354	70.5882		100.355	64.7059		100.355	69.2811		100.357	65.3595		100.358	68.6275		100.358	69.2811
				100.359	72.549		100.36	56.2092		100.361	67.9739		100.362	73.8562		100.363	66.0131		100.364	62.7451
				100.365	62.0915		100.365	71.2418		100.366	59.4771		100.367	76.4706		100.368	61.4379		100.369	62.7451
				100.37	70.5882		100.371	66.6667		100.371	76.4706		100.373	81.6993		100.374	66.6667		100.374	68.6275
				100.375	69.9346		100.376	65.3595		100.377	87.5817		100.378	81.0458		100.379	71.8954		100.38	66.6667
				100.381	56.8627		100.382	75.817		100.382	67.9739		100.383	83.6601		100.385	80.3922		100.385	67.3203
				100.386	63.3987		100.387	58.8235		100.388	71.8954		100.389	78.4314		100.39	77.7778		100.391	74.5098
				100.392	67.3203		100.392	60.7843		100.393	69.9346		100.394	70.5882		100.395	69.9346		100.396	54.902
				100.397	73.2026		100.398	66.6667		100.398	75.1634		100.4	81.6993		100.401	69.9346		100.401	69.9346
				100.402	67.9739		100.403	68.6275		100.404	75.817		100.405	77.1242		100.406	74.5098		100.407	56.2092
				100.408	69.9346		100.409	62.0915		100.409	71.8954		100.41	73.8562		100.412	69.9346		100.412	59.4771
				100.413	67.3203		100.414	58.8235		100.415	72.549		100.416	69.9346		100.417	77.1242		100.418	64.0523
				100.419	74.5098		100.419	59.4771		100.42	77.7778		100.421	73.2026		100.422	84.9673		100.423	73.8562
				100.424	72.549		100.425	67.3203		100.425	71.2418		100.427	81.0458		100.428	68.6275		100.428	62.7451
				100.429	73.2026		100.43	69.9346		100.431	71.8954		100.432	69.2811		100.433	77.1242		100.434	57.5163
				100.435	66.0131		100.435	79.085		100.436	67.3203		100.437	75.817		100.438	75.817		100.439	70.5882
				100.44	77.1242		100.441	71.2418		100.442	76.4706		100.443	76.4706		100.444	66.6667		100.445	69.9346
				100.446	62.0915		100.446	58.8235		100.447	67.9739		100.448	68.6275		100.449	69.2811		100.45	77.7778
				100.451	69.2811		100.452	58.1699		100.452	73.2026		100.454	81.6993		100.455	67.9739		100.455	77.7778
				100.456	58.8235		100.457	65.3595		100.458	68.6275		100.459	68.6275		100.46	69.9346		100.461	64.7059
				100.462	62.7451		100.462	60.1307		100.463	77.1242		100.464	75.1634		100.465	63.3987		100.466	71.8954
				100.467	73.8562		100.468	61.4379		100.468	71.8954		100.47	73.2026		100.471	64.7059		100.472	73.8562
				100.472	72.549		100.473	66.6667		100.474	72.549		100.475	71.8954		100.476	73.8562		100.477	70.5882
				100.478	64.7059		100.479	59.4771		100.479	77.1242		100.48	71.8954		100.482	60.7843		100.482	69.2811
				100.483	60.1307		100.484	62.7451		100.485	88.2353		100.486	73.2026		100.487	58.8235		100.488	56.8627
				100.489	69.2811		100.489	68.6275		100.49	76.4706		100.491	90.1961		100.492	71.2418		100.493	75.1634
				100.494	68.6275		100.495	64.0523		100.495	77.1242		100.497	69.9346		100.498	69.2811		100.498	52.9412
				100.499	76.4706		100.5	58.8235		100.501	71.8954		100.502	66.6667		100.503	66.6667		100.504	68.6275
				100.505	68.6275		100.506	52.9412		100.506	68.6275		100.507	67.9739		100.509	61.4379		100.509	58.8235
				100.51	69.9346		100.511	54.902		100.512	64.7059		100.513	69.9346		100.514	70.5882		100.515	69.2811
				100.516	70.5882		100.516	64.0523		100.517	75.817		100.518	73.2026		100.519	75.817		100.52	67.3203
				100.521	60.7843		100.522	77.1242		100.522	70.5882		100.524	79.085		100.525	67.9739		100.525	60.7843
				100.526	64.7059		100.527	68.6275		100.528	76.4706		100.529	75.817		100.53	60.7843		100.531	69.9346
				100.532	76.4706		100.533	57.5163		100.533	66.6667		100.534	73.8562		100.536	78.4314		100.536	79.085
				100.537	64.0523		100.538	64.7059		100.539	68.6275		100.54	90.1961		100.541	71.8954		100.542	62.7451
				100.543	61.4379		100.543	72.549		100.544	56.2092		100.545	67.9739		100.546	84.9673		100.547	62.0915
				100.548	64.7059		100.549	62.0915		100.549	64.0523		100.551	75.817		100.552	69.9346		100.552	62.7451
				100.553	67.9739		100.554	72.549		100.555	72.549		100.556	77.1242		100.557	71.2418		100.558	66.6667
				100.559	54.2484		100.559	61.4379		100.56	73.2026		100.561	71.2418		100.562	81.0458		100.563	64.0523
				100.564	71.2418		100.565	62.7451		100.566	68.6275		100.567	79.085		100.568	73.8562		100.569	72.549
				100.57	65.3595		100.57	57.5163		100.571	64.7059		100.572	73.2026		100.573	69.9346		100.574	68.6275
				100.575	62.0915		100.576	57.5163		100.576	70.5882		100.578	72.549		100.579	80.3922		100.579	66.6667
				100.58	66.6667		100.581	62.0915		100.582	81.6993		100.583	71.2418		100.584	52.9412		100.585	77.7778
				100.586	69.9346		100.586	67.9739		100.587	77.7778		100.588	74.5098		100.589	87.5817		100.59	74.5098
				100.591	60.1307		100.592	63.3987		100.593	66.6667		100.594	76.4706		100.595	64.0523		100.596	69.2811
				100.597	72.549		100.597	56.8627		100.598	78.4314		100.599	75.817		100.6	78.4314		100.601	58.8235
				100.602	60.7843		100.603	66.6667		100.603	75.1634		100.605	83.6601		100.606	59.4771		100.606	67.3203
				100.607	60.7843		100.608	67.3203		100.609	70.5882		100.61	82.3529		100.611	67.9739		100.612	75.817
				100.613	74.5098		100.613	67.3203		100.614	73.8562		100.615	68.6275		100.616	62.0915		100.617	74.5098
				100.618	63.3987		100.619	67.3203		100.62	76.4706		100.621	88.2353		100.622	66.0131		100.623	73.8562
				100.623	63.3987		100.624	62.0915		100.625	70.5882		100.626	90.1961		100.627	74.5098		100.628	73.8562
				100.629	67.3203		100.63	67.9739		100.63	83.0065		100.632	86.2745		100.633	64.7059		100.633	73.8562
				100.634	60.7843		100.635	61.4379		100.636	69.2811		100.637	84.3137		100.638	59.4771		100.639	75.1634
				100.64	74.5098		100.64	64.0523		100.641	67.9739		100.642	77.1242		100.643	68.6275		100.644	78.4314
				100.645	64.0523		100.646	65.3595		100.646	73.2026		100.648	67.3203		100.649	67.3203		100.65	64.0523
				100.65	73.2026		100.651	60.7843		100.652	66.0131		100.653	81.0458		100.654	76.4706		100.655	56.8627
				100.656	75.1634		100.657	60.1307		100.657	68.6275		100.659	73.8562		100.66	76.4706		100.66	69.9346
				100.661	66.6667		100.662	64.0523		100.663	63.3987		100.664	79.085		100.665	66.6667		100.666	72.549
				100.667	73.2026		100.667	75.817		100.668	81.0458		100.669	73.8562		100.67	69.2811		100.671	84.9673
				100.672	62.7451		100.673	76.4706		100.673	73.8562		100.675	64.0523		100.676	54.902		100.677	73.8562
				100.677	51.634		100.678	58.1699		100.679	71.2418		100.68	69.2811		100.681	74.5098		100.682	71.2418
				100.683	52.2876		100.684	67.9739		100.684	81.6993		100.685	80.3922		100.687	67.9739		100.687	67.9739
				100.688	64.0523		100.689	66.0131		100.69	73.8562		100.691	77.7778		100.692	63.3987		100.693	68.6275
				100.694	60.1307		100.694	69.2811		100.695	73.2026		100.696	86.2745		100.697	69.2811		100.698	73.2026
				100.699	59.4771		100.7	67.9739		100.7	72.549		100.702	90.1961		100.703	61.4379		100.704	54.902
				100.704	64.7059		100.705	63.3987		100.706	73.2026		100.707	62.7451		100.708	67.9739		100.709	67.3203
				100.71	71.8954		100.711	58.8235		100.711	77.1242		100.712	79.7386		100.714	73.2026		100.714	72.549
				100.715	67.9739		100.716	60.7843		100.717	70.5882		100.718	85.6209		100.719	73.2026		100.72	66.6667
				100.721	68.6275		100.721	64.0523		100.722	75.817		100.723	83.0065		100.724	67.9739		100.725	65.3595
				100.726	62.0915		100.727	56.8627		100.727	72.549		100.729	73.2026		100.73	60.7843		100.73	69.2811
				100.731	73.8562		100.732	62.0915		100.733	64.0523		100.734	71.8954		100.735	67.9739		100.736	63.3987
				100.737	64.0523		100.738	62.7451		100.738	82.3529		100.739	77.1242		100.741	68.6275		100.741	60.7843
				100.742	81.0458		100.743	77.7778		100.744	73.8562		100.745	71.8954		100.746	63.3987		100.747	64.7059
				100.748	66.6667		100.748	75.1634		100.749	80.3922		100.75	72.549		100.751	67.9739		100.752	64.0523
				100.753	65.3595		100.754	59.4771		100.754	69.2811		100.756	80.3922		100.757	66.0131		100.757	64.7059
				100.758	71.8954		100.759	69.9346		100.76	73.8562		100.761	64.7059		100.762	79.7386		100.763	70.5882
				100.764	69.9346		100.765	61.4379		100.765	64.7059		100.766	78.4314		100.768	84.9673		100.768	75.1634
				100.769	56.2092		100.77	67.3203		100.771	83.0065		100.772	84.3137		100.773	71.2418		100.774	60.1307
				100.775	69.2811		100.775	68.6275		100.776	71.8954		100.777	83.6601		100.778	68.6275		100.779	77.1242
				100.78	59.4771		100.781	67.3203		100.781	83.6601		100.783	84.3137		100.784	69.2811		100.784	62.7451
				100.785	66.0131		100.786	70.5882		100.787	72.549		100.788	72.549		100.789	59.4771		100.79	65.3595
				100.791	64.7059		100.792	56.8627		100.792	77.1242		100.793	71.8954		100.795	73.8562		100.795	73.2026
				100.796	69.2811		100.797	70.5882		100.798	62.0915		100.799	80.3922		100.8	75.817		100.801	64.7059
				100.802	67.9739		100.802	64.0523		100.803	73.2026		100.804	69.2811		100.805	69.2811		100.806	55.5556
				100.807	71.2418		100.808	66.0131		100.808	65.3595		100.81	72.549		100.811	71.2418		100.811	59.4771
				100.812	73.8562		100.813	67.3203		100.814	75.817		100.815	73.8562		100.816	68.6275		100.817	82.3529
				100.818	67.9739		100.819	66.6667		100.819	64.7059		100.82	77.7778		100.822	79.7386		100.822	71.2418
				100.823	77.7778		100.824	75.817		100.825	69.9346		100.826	74.5098		100.827	60.7843		100.828	67.9739
				100.829	68.6275		100.829	64.7059		100.83	80.3922		100.831	72.549		100.832	79.7386		100.833	73.8562
				100.834	51.634		100.835	64.7059		100.835	77.7778		100.837	81.0458		100.838	64.0523		100.838	75.1634
				100.839	64.0523		100.84	58.1699		100.841	75.817		100.842	67.9739		100.843	64.0523		100.844	75.817
				100.845	71.2418		100.846	70.5882		100.846	71.8954		100.847	81.6993		100.849	69.9346		100.849	69.2811
				100.85	69.9346		100.851	62.7451		100.852	67.3203		100.853	73.2026		100.854	60.7843		100.855	72.549
				100.856	62.0915		100.856	69.2811		100.857	71.2418		100.858	75.817		100.859	70.5882		100.86	60.7843
				100.861	62.7451		100.862	83.6601		100.862	66.6667		100.864	76.4706		100.865	68.6275		100.865	75.817
				100.866	70.5882		100.867	74.5098		100.868	75.1634		100.869	79.7386		100.87	77.7778		100.871	68.6275
				100.872	86.9281		100.873	59.4771		100.873	68.6275		100.874	69.9346		100.876	70.5882		100.876	71.8954
				100.877	57.5163		100.878	71.8954		100.879	78.4314		100.88	84.9673		100.881	69.2811		100.882	64.7059
				100.883	54.902		100.883	61.4379		100.884	83.0065		100.885	76.4706		100.886	73.2026		100.887	66.6667
				100.888	63.3987		100.889	69.9346		100.889	76.4706		100.891	94.1177		100.892	70.5882		100.893	81.6993
				100.893	76.4706		100.894	73.8562		100.895	77.1242		100.896	81.0458		100.897	67.9739		100.898	74.5098
				100.899	65.3595		100.9	67.9739		100.9	81.6993		100.901	79.085		100.903	71.2418		100.903	79.085
				100.904	68.6275		100.905	60.7843		100.906	81.0458		100.907	88.8889		100.908	75.817		100.909	62.7451
				100.91	81.6993		100.91	66.6667		100.911	70.5882		100.912	78.4314		100.913	64.0523		100.914	73.8562
				100.915	64.0523		100.916	67.9739		100.916	71.8954		100.918	79.7386		100.919	72.549		100.92	71.2418
				100.92	62.7451		100.921	74.5098		100.922	76.4706		100.923	90.8497		100.924	78.4314		100.925	70.5882
				100.926	68.6275		100.927	63.3987		100.927	90.8497		100.929	95.4248		100.93	58.8235		100.93	71.2418
				100.931	81.6993		100.932	55.5556		100.933	90.8497		100.934	95.4248		100.935	70.5882		100.936	88.8889
				100.937	68.6275		100.937	75.1634		100.938	90.1961		100.939	96.0784		100.94	71.2418		100.941	88.2353
				100.942	80.3922		100.943	64.0523		100.943	90.8497		100.945	97.3856		100.946	69.9346		100.947	68.6275
				100.947	70.5882		100.948	61.4379		100.949	94.1177		100.95	99.3464		100.951	60.7843		100.952	79.7386
				100.953	72.549		100.954	64.7059		100.954	96.0784		100.956	120.915		100.957	58.8235		100.957	94.7712
				100.958	81.0458		100.959	62.7451		100.96	104.575		100.961	139.869		100.962	77.7778		100.963	95.4248
				100.964	62.7451		100.964	66.0131		100.965	125.49		100.966	164.052		100.967	64.7059		100.968	86.2745
				100.969	73.8562		100.97	63.3987		100.971	116.34		100.972	174.51		100.973	66.6667		100.974	109.15
				100.974	72.549		100.975	74.5098		100.976	130.065		100.977	220.915		100.978	80.3922		100.979	137.255
				100.98	69.9346		100.981	74.5098		100.981	134.641		100.983	241.176		100.984	83.0065		100.984	125.49
				100.985	62.0915		100.986	64.0523		100.987	124.183		100.988	259.477		100.989	87.5817		100.99	117.647
				100.991	77.1242		100.991	58.8235		100.992	113.725		100.993	286.928		100.994	81.6993		100.995	126.144
				100.996	61.4379		100.997	62.0915		100.998	116.34		100.999	284.314		101	66.0131		101.001	103.922
				101.002	69.9346		101.002	61.4379		101.003	90.1961		101.004	239.216		101.005	67.9739		101.006	106.536
				101.007	68.6275		101.008	66.6667		101.008	73.2026		101.01	186.928		101.011	69.2811		101.011	96.732
				101.012	62.7451		101.013	67.3203		101.014	84.3137		101.015	126.797		101.016	67.3203		101.017	73.8562
				101.018	70.5882		101.018	67.3203		101.019	81.6993		101.02	96.732		101.021	64.0523		101.022	75.817
				101.023	62.0915		101.024	63.3987		101.025	70.5882		101.026	85.6209		101.027	68.6275		101.028	79.085
				101.029	70.5882		101.029	69.2811		101.03	73.8562		101.031	92.8105		101.032	79.7386		101.033	71.2418
				101.034	66.6667		101.035	67.9739		101.035	79.7386		101.037	90.1961		101.038	71.8954		101.038	78.4314
				101.039	60.1307		101.04	60.1307		101.041	75.817		101.042	96.732		101.043	71.8954		101.044	69.9346
				101.045	72.549		101.046	71.2418		101.046	71.2418		101.047	90.8497		101.049	76.4706		101.049	69.2811
				101.05	66.6667		101.051	58.8235		101.052	90.1961		101.053	93.4641		101.054	83.0065		101.055	88.8889
				101.056	70.5882		101.056	62.7451		101.057	86.9281		101.058	102.614		101.059	77.7778		101.06	83.6601
				101.061	71.8954		101.062	72.549		101.062	80.3922		101.064	104.575		101.065	71.2418		101.065	90.8497
				101.066	73.8562		101.067	78.4314		101.068	80.3922		101.069	110.458		101.07	77.7778		101.071	94.7712
				101.072	63.3987		101.073	61.4379		101.073	81.6993		101.074	128.105		101.076	72.549		101.076	99.3464
				101.077	63.3987		101.078	62.0915		101.079	73.8562		101.08	109.15		101.081	73.8562		101.082	93.4641
				101.083	67.3203		101.083	72.549		101.084	75.817		101.085	96.0784		101.086	87.5817		101.087	84.9673
				101.088	66.0131		101.089	64.0523		101.089	69.2811		101.091	109.804		101.092	69.9346		101.093	81.6993
				101.093	71.8954		101.094	70.5882		101.095	83.0065		101.096	101.961		101.097	75.1634		101.098	68.6275
				101.099	67.3203		101.1	68.6275		101.1	73.2026		101.102	72.549		101.103	75.1634		101.103	75.817
				101.104	60.7843		101.105	60.7843		101.106	66.0131		101.107	83.6601		101.108	65.3595		101.109	69.2811
				101.11	53.5948		101.11	65.3595		101.111	75.1634		101.112	87.5817		101.113	78.4314		101.114	67.9739
				101.115	66.0131		101.116	71.8954		101.117	60.1307		101.118	77.1242		101.119	73.8562		101.12	70.5882
				101.12	74.5098		101.121	74.5098		101.122	66.6667		101.123	93.4641		101.124	66.6667		101.125	71.8954
				101.126	72.549		101.127	62.0915		101.127	64.0523		101.129	73.8562		101.13	60.7843		101.13	68.6275
				101.131	66.6667		101.132	67.9739		101.133	71.2418		101.134	74.5098		101.135	62.0915		101.136	70.5882
				101.137	73.8562		101.137	69.9346		101.138	75.817		101.139	84.9673		101.14	66.0131		101.141	72.549
				101.142	67.3203		101.143	54.2484		101.144	68.6275		101.145	74.5098		101.146	67.9739		101.147	68.6275
				101.148	64.0523		101.148	66.0131		101.149	77.7778		101.15	69.2811		101.151	67.9739		101.152	60.7843
				101.153	64.0523		101.154	65.3595		101.154	70.5882		101.156	79.085		101.157	70.5882		101.157	77.1242
				101.158	67.9739		101.159	73.8562		101.16	66.6667		101.161	90.8497		101.162	72.549		101.163	69.9346
				101.164	74.5098		101.165	60.7843		101.165	69.9346		101.166	67.9739		101.168	81.0458		101.168	62.7451
				101.169	68.6275		101.17	66.0131		101.171	62.7451		101.172	84.3137		101.173	73.8562		101.174	68.6275
				101.175	66.6667		101.175	65.3595		101.176	66.0131		101.177	85.6209		101.178	68.6275		101.179	67.3203
				101.18	68.6275		101.181	67.3203		101.181	69.9346		101.183	81.6993		101.184	70.5882		101.184	70.5882
				101.185	69.2811		101.186	60.7843		101.187	74.5098		101.188	64.7059		101.189	66.0131		101.19	74.5098
				101.191	66.0131		101.192	60.1307		101.192	69.2811		101.193	73.2026		101.195	64.0523		101.195	57.5163
				101.196	79.7386		101.197	67.9739		101.198	94.1177		101.199	77.1242		101.2	71.2418		101.201	78.4314
				101.202	69.2811		101.202	66.6667		101.203	88.2353		101.204	81.6993		101.205	60.7843		101.206	71.2418
				101.207	63.3987		101.208	74.5098		101.208	78.4314		101.21	77.7778		101.211	58.1699		101.212	64.0523
				101.212	71.8954		101.213	73.2026		101.214	88.2353		101.215	75.817		101.216	81.6993		101.217	65.3595
				101.218	64.7059		101.219	73.8562		101.219	69.9346		101.221	73.8562		101.222	64.7059		101.222	67.3203
				101.223	64.7059		101.224	69.2811		101.225	69.9346		101.226	75.817		101.227	80.3922		101.228	74.5098
				101.229	60.1307		101.229	67.3203		101.23	72.549		101.231	86.9281		101.232	72.549		101.233	60.1307
				101.234	66.0131		101.235	65.3595		101.236	76.4706		101.237	68.6275		101.238	66.0131		101.239	53.5948
				101.24	69.2811		101.24	66.6667		101.241	72.549		101.242	75.1634		101.243	69.9346		101.244	72.549
				101.245	64.7059		101.246	64.7059		101.246	71.8954		101.248	77.7778		101.249	81.0458		101.249	68.6275
				101.25	64.7059		101.251	73.8562		101.252	73.2026		101.253	74.5098		101.254	71.8954		101.255	71.2418
				101.256	68.6275		101.257	64.7059		101.257	79.7386		101.258	67.9739		101.26	71.2418		101.26	69.9346
				101.261	68.6275		101.262	58.1699		101.263	70.5882		101.264	69.2811		101.265	69.2811		101.266	69.2811
				101.267	59.4771		101.267	69.9346		101.268	81.6993		101.269	71.8954		101.27	71.8954		101.271	62.7451
				101.272	71.8954		101.273	61.4379		101.273	73.8562		101.275	75.1634		101.276	74.5098		101.276	69.2811
				101.277	66.0131		101.278	68.6275		101.279	73.2026		101.28	63.3987		101.281	71.8954		101.282	64.7059
				101.283	72.549		101.284	66.6667		101.284	74.5098		101.285	86.2745		101.287	64.7059		101.287	71.8954
				101.288	61.4379		101.289	69.2811		101.29	70.5882		101.291	90.1961		101.292	67.9739		101.293	68.6275
				101.294	62.7451		101.294	67.3203		101.295	77.7778		101.296	75.817		101.297	64.7059		101.298	64.7059
				101.299	64.7059		101.3	70.5882		101.3	81.0458		101.302	85.6209		101.303	67.3203		101.304	56.8627
				101.304	70.5882		101.305	71.2418		101.306	68.6275		101.307	74.5098		101.308	65.3595		101.309	70.5882
				101.31	65.3595		101.311	73.2026		101.311	71.2418		101.313	81.0458		101.314	66.6667		101.314	65.3595
				101.315	69.9346		101.316	65.3595		101.317	77.7778		101.318	82.3529		101.319	63.3987		101.32	75.817
				101.321	67.3203		101.321	66.6667		101.322	71.2418		101.323	81.6993		101.324	67.9739		101.325	64.0523
				101.326	65.3595		101.327	64.7059		101.328	67.9739		101.329	68.6275		101.33	78.4314		101.331	69.2811
				101.332	56.2092		101.332	62.0915		101.333	63.3987		101.334	83.6601		101.335	62.7451		101.336	69.9346
				101.337	67.9739		101.338	68.6275		101.338	62.0915		101.34	70.5882		101.341	75.817		101.341	69.9346
				101.342	73.2026		101.343	66.0131		101.344	59.4771		101.345	85.6209		101.346	78.4314		101.347	62.7451
				101.348	73.8562		101.349	65.3595		101.349	78.4314		101.35	67.9739		101.352	77.1242		101.352	78.4314
				101.353	77.7778		101.354	59.4771		101.355	70.5882		101.356	62.7451		101.357	72.549		101.358	58.8235
				101.359	54.902		101.359	52.9412		101.36	75.817		101.361	77.7778		101.362	81.0458		101.363	71.2418
				101.364	75.1634		101.365	66.0131		101.365	76.4706		101.367	70.5882		101.368	63.3987		101.369	71.2418
				101.369	67.3203		101.37	68.6275		101.371	84.3137		101.372	84.9673		101.373	81.6993		101.374	60.1307
				101.375	63.3987		101.376	54.2484		101.376	81.6993		101.378	76.4706		101.379	73.2026		101.379	65.3595
				101.38	62.0915		101.381	75.817		101.382	70.5882		101.383	73.8562		101.384	71.2418		101.385	65.3595
				101.386	60.7843		101.386	69.2811		101.387	66.6667		101.388	84.9673		101.389	65.3595		101.39	69.2811
				101.391	60.7843		101.392	64.7059		101.393	72.549		101.394	68.6275		101.395	62.7451		101.396	67.9739
				101.397	73.8562		101.397	57.5163		101.398	81.0458		101.399	73.8562		101.4	60.1307		101.401	73.2026
				101.402	65.3595		101.403	66.6667		101.403	61.4379		101.405	73.8562		101.406	66.6667		101.406	67.3203
				101.407	70.5882		101.408	69.2811		101.409	67.9739		101.41	62.7451		101.411	71.8954		101.412	70.5882
				101.413	59.4771		101.414	79.7386		101.414	73.8562		101.415	77.7778		101.417	65.3595		101.417	82.3529
				101.418	74.5098		101.419	76.4706		101.42	72.549		101.421	81.0458		101.422	62.7451		101.423	67.3203
				101.424	81.0458		101.424	49.0196		101.425	73.2026		101.426	77.7778		101.427	80.3922		101.428	70.5882
				101.429	75.1634		101.43	74.5098		101.43	81.0458		101.432	84.9673		101.433	66.6667		101.434	72.549
				101.434	64.0523		101.435	67.3203		101.436	75.817		101.437	67.3203		101.438	71.8954		101.439	60.1307
				101.44	71.2418		101.441	56.8627		101.441	79.085		101.443	82.3529		101.444	66.0131		101.444	81.6993
				101.445	60.1307		101.446	64.0523		101.447	69.2811		101.448	76.4706		101.449	58.8235		101.45	71.2418
				101.451	65.3595		101.451	81.0458		101.452	58.8235		101.453	79.085		101.454	71.2418		101.455	74.5098
				101.456	71.2418		101.457	67.3203		101.458	68.6275		101.459	84.3137		101.46	71.2418		101.461	75.817
				101.462	61.4379		101.462	65.3595		101.463	74.5098		101.464	87.5817		101.465	66.6667		101.466	54.2484
				101.467	57.5163		101.468	69.9346		101.468	72.549		101.47	80.3922		101.471	67.9739		101.471	63.3987
				101.472	62.0915		101.473	69.9346		101.474	75.1634		101.475	70.5882		101.476	81.6993		101.477	81.0458
				101.478	62.0915		101.479	68.6275		101.479	71.2418		101.48	76.4706		101.482	67.9739		101.482	64.7059
				101.483	58.8235		101.484	68.6275		101.485	64.0523		101.486	73.2026		101.487	75.817		101.488	64.0523
				101.489	71.2418		101.489	60.7843		101.49	79.085		101.491	73.8562		101.492	66.6667		101.493	68.6275
				101.494	68.6275		101.495	79.7386		101.495	71.2418		101.497	70.5882		101.498	68.6275		101.499	69.2811
				101.499	72.549		101.5	58.8235		101.501	69.2811		101.502	62.7451		101.503	58.8235		101.504	68.6275
				101.505	75.817		101.506	71.2418		101.506	64.7059		101.508	79.7386		101.509	71.8954		101.509	62.7451
				101.51	76.4706		101.511	58.1699		101.512	74.5098		101.513	60.1307		101.514	71.8954		101.515	64.0523
				101.516	67.9739		101.516	60.1307		101.517	64.0523		101.518	75.817		101.519	69.2811		101.52	60.7843
				101.521	61.4379		101.522	73.2026		101.523	73.8562		101.524	71.8954		101.525	69.9346		101.526	60.7843
				101.527	66.6667		101.527	77.1242		101.528	71.2418		101.529	81.6993		101.53	62.7451		101.531	63.3987
				101.532	59.4771		101.533	66.6667		101.533	71.8954		101.535	65.3595		101.536	65.3595		101.536	66.6667
				101.537	66.6667		101.538	67.3203		101.539	69.2811		101.54	75.1634		101.541	62.7451		101.542	64.0523
				101.543	67.9739		101.544	62.0915		101.544	64.7059		101.545	79.085		101.547	69.2811		101.547	65.3595
				101.548	61.4379		101.549	63.3987		101.55	81.0458		101.551	71.2418		101.552	77.1242		101.553	71.2418
				101.554	75.1634		101.554	66.6667		101.555	75.817		101.556	70.5882		101.557	56.2092		101.558	66.0131
				101.559	67.9739		101.56	76.4706		101.561	70.5882		101.562	71.2418		101.563	70.5882		101.564	61.4379
				101.564	67.3203		101.565	69.2811		101.566	67.9739		101.567	63.3987		101.568	74.5098		101.569	67.9739
				101.57	69.9346		101.571	67.9739		101.571	72.549		101.573	71.8954		101.574	67.3203		101.574	77.1242
				101.575	65.3595		101.576	70.5882		101.577	75.1634		101.578	75.1634		101.579	79.085		101.58	58.1699
				101.581	69.2811		101.582	60.1307		101.582	77.7778		101.583	79.085		101.585	73.8562		101.585	65.3595
				101.586	61.4379		101.587	77.7778		101.588	71.8954		101.589	73.2026		101.59	67.9739		101.591	71.8954
				101.592	73.2026		101.592	74.5098		101.593	65.3595		101.594	80.3922		101.595	75.1634		101.596	67.3203
				101.597	66.6667		101.598	64.7059		101.598	83.0065		101.6	77.1242		101.601	71.8954		101.602	65.3595
				101.602	63.3987		101.603	59.4771		101.604	72.549		101.605	66.6667		101.606	67.9739		101.607	62.0915
				101.608	75.1634		101.609	62.7451		101.609	72.549		101.611	76.4706		101.612	69.9346		101.612	62.0915
				101.613	54.2484		101.614	64.0523		101.615	70.5882		101.616	79.7386		101.617	73.2026		101.618	77.7778
				101.619	66.0131		101.619	77.1242		101.62	77.7778		101.621	67.3203		101.622	62.0915		101.623	67.3203
				101.624	62.7451		101.625	59.4771		101.626	81.0458		101.627	70.5882		101.628	60.7843		101.629	58.1699
				101.63	66.0131		101.63	69.9346		101.631	67.9739		101.632	72.549		101.633	73.2026		101.634	73.2026
				101.635	65.3595		101.636	63.3987		101.636	61.4379		101.638	67.9739		101.639	77.7778		101.639	64.0523
				101.64	69.2811		101.641	63.3987		101.642	61.4379		101.643	75.1634		101.644	69.2811		101.645	60.1307
				101.646	68.6275		101.647	71.8954		101.647	74.5098		101.648	77.7778		101.65	60.7843		101.65	67.3203
				101.651	77.1242		101.652	54.2484		101.653	73.8562		101.654	70.5882		101.655	71.2418		101.656	69.2811
				101.657	62.0915		101.657	52.2876		101.658	70.5882		101.659	81.6993		101.66	75.1634		101.661	69.2811
				101.662	62.0915		101.663	66.0131		101.664	75.1634		101.665	69.9346		101.666	63.3987		101.667	64.7059
				101.668	63.3987		101.668	69.9346		101.669	71.8954		101.67	66.6667		101.671	64.7059		101.672	75.817
				101.673	59.4771		101.674	71.2418		101.674	75.817		101.676	78.4314		101.677	62.7451		101.677	66.6667
				101.678	65.3595		101.679	64.7059		101.68	67.3203		101.681	86.2745		101.682	78.4314		101.683	66.6667
				101.684	66.6667		101.685	60.1307		101.685	71.8954		101.686	74.5098		101.688	65.3595		101.688	67.3203
				101.689	70.5882		101.69	57.5163		101.691	73.2026		101.692	68.6275		101.693	83.6601		101.694	57.5163
				101.695	70.5882		101.695	69.2811		101.696	70.5882		101.697	77.7778		101.698	72.549		101.699	72.549
				101.7	65.3595		101.701	61.4379		101.701	72.549		101.703	81.0458		101.704	64.7059		101.705	54.2484
				101.705	64.0523		101.706	69.2811		101.707	70.5882		101.708	71.2418		101.709	54.902		101.71	75.817
				101.711	73.2026		101.712	60.7843		101.712	63.3987		101.714	86.9281		101.715	62.7451		101.715	60.7843
				101.716	60.1307		101.717	64.7059		101.718	69.2811		101.719	86.9281		101.72	71.8954		101.721	63.3987
				101.722	71.2418		101.723	57.5163		101.723	77.7778		101.724	71.2418		101.726	71.8954		101.726	69.9346
				101.727	66.6667		101.728	69.9346		101.729	69.2811		101.73	79.7386		101.731	75.817		101.732	79.085
				101.733	64.0523		101.733	55.5556		101.734	66.6667		101.735	66.0131		101.736	64.7059		101.737	71.8954
				101.738	85.6209		101.739	80.3922		101.739	57.5163		101.741	78.4314		101.742	73.2026		101.743	67.9739
				101.743	62.0915		101.744	54.2484		101.745	70.5882		101.746	73.2026		101.747	66.0131		101.748	72.549
				101.749	79.085		101.75	60.1307		101.75	75.1634		101.752	71.2418		101.753	66.6667		101.753	69.2811
				101.754	71.2418		101.755	64.7059		101.756	80.3922		101.757	66.0131		101.758	73.8562		101.759	73.8562
				101.76	71.2418		101.76	67.9739		101.761	66.0131		101.762	79.7386		101.764	73.2026		101.764	66.0131
				101.765	62.7451		101.766	58.8235		101.767	67.3203		101.768	66.0131		101.769	69.9346		101.77	63.3987
				101.771	65.3595		101.771	62.0915		101.772	62.7451		101.773	77.7778		101.774	67.3203		101.775	78.4314
				101.776	55.5556		101.777	71.8954		101.777	65.3595		101.779	79.085		101.78	62.7451		101.781	71.2418
				101.781	63.3987		101.782	64.7059		101.783	65.3595		101.784	65.3595		101.785	75.1634		101.786	74.5098
				101.787	55.5556		101.788	73.2026		101.788	65.3595		101.79	75.1634		101.791	60.1307		101.791	67.3203
				101.792	73.8562		101.793	62.0915		101.794	68.6275		101.795	73.8562		101.796	65.3595		101.797	69.9346
				101.798	69.2811		101.798	64.7059		101.799	61.4379		101.8	73.2026		101.802	76.4706		101.802	60.1307
				101.803	66.6667		101.804	61.4379		101.805	71.8954		101.806	72.549		101.807	66.6667		101.808	71.2418
				101.809	64.7059		101.809	68.6275		101.81	67.3203		101.811	69.9346		101.812	71.8954		101.813	69.9346
				101.814	59.4771		101.815	72.549		101.815	76.4706		101.817	69.2811		101.818	61.4379		101.819	60.7843
				101.819	66.6667		101.82	62.0915		101.821	73.2026		101.822	73.8562		101.823	66.0131		101.824	66.6667
				101.825	73.2026		101.826	72.549		101.826	66.6667		101.828	70.5882		101.829	62.0915		101.829	71.8954
				101.83	64.0523		101.831	77.1242		101.832	65.3595		101.833	81.0458		101.834	60.1307		101.835	71.8954
				101.836	64.0523		101.836	67.9739		101.837	66.0131		101.838	74.5098		101.839	77.1242		101.84	64.0523
				101.841	59.4771		101.842	56.8627		101.843	69.9346		101.844	66.6667		101.845	71.2418		101.846	50.9804
				101.847	66.0131		101.847	66.6667		101.848	77.1242		101.849	67.9739		101.85	85.6209		101.851	71.8954
				101.852	63.3987		101.853	66.6667		101.853	68.6275		101.855	64.7059		101.856	66.0131		101.857	64.7059
				101.857	67.9739		101.858	57.5163		101.859	69.9346		101.86	72.549		101.861	78.4314		101.862	64.7059
				101.863	67.3203		101.864	71.8954		101.864	71.2418		101.866	74.5098		101.867	71.8954		101.867	73.8562
				101.868	71.8954		101.869	62.0915		101.87	69.9346		101.871	73.2026		101.872	73.2026		101.873	78.4314
				101.874	62.0915		101.874	67.3203		101.875	78.4314		101.876	79.085		101.877	65.3595		101.878	82.3529
				101.879	66.0131		101.88	67.3203		101.881	79.085		101.882	65.3595		101.883	60.1307		101.884	68.6275
				101.885	73.8562		101.885	69.2811		101.886	73.8562		101.887	79.7386		101.888	64.7059		101.889	77.1242
				101.89	64.7059		101.891	64.0523		101.891	69.9346		101.893	74.5098		101.894	73.8562		101.895	70.5882
				101.895	74.5098		101.896	60.7843		101.897	70.5882		101.898	77.7778		101.899	68.6275		101.9	74.5098
				101.901	70.5882		101.902	75.1634		101.902	67.3203		101.904	71.8954		101.905	67.9739		101.905	68.6275
				101.906	65.3595		101.907	69.9346		101.908	64.7059		101.909	78.4314		101.91	68.6275		101.911	72.549
				101.912	68.6275		101.912	64.7059		101.913	74.5098		101.914	64.7059		101.915	62.0915		101.916	71.8954
				101.917	76.4706		101.918	56.8627		101.919	79.085		101.92	66.0131		101.921	67.3203		101.922	67.9739
				101.923	64.7059		101.923	69.9346		101.924	74.5098		101.925	77.1242		101.926	56.8627		101.927	60.7843
				101.928	51.634		101.929	66.0131		101.929	70.5882		101.931	71.2418		101.932	73.8562		101.933	67.3203
				101.933	69.2811		101.934	62.7451		101.935	81.0458		101.936	63.3987		101.937	61.4379		101.938	71.8954
				101.939	71.8954		101.94	71.8954		101.94	73.8562		101.942	81.6993		101.943	66.6667		101.943	65.3595
				101.944	69.2811		101.945	67.9739		101.946	62.7451		101.947	83.0065		101.948	77.7778		101.949	69.2811
				101.95	77.1242		101.95	66.6667		101.951	62.7451		101.952	78.4314		101.954	58.8235		101.954	60.7843
				101.955	73.2026		101.956	66.6667		101.957	75.817		101.958	65.3595		101.959	64.0523		101.96	77.7778
				101.961	52.9412		101.961	63.3987		101.962	77.1242		101.963	81.6993		101.964	75.817		101.965	66.6667
				101.966	66.6667		101.967	50.9804		101.967	62.7451		101.969	71.2418		101.97	65.3595		101.971	54.902
				101.971	61.4379		101.972	72.549		101.973	73.2026		101.974	69.2811		101.975	66.6667		101.976	71.2418
				101.977	60.1307		101.978	77.7778		101.978	72.549		101.98	77.1242		101.981	70.5882		101.981	62.7451
				101.982	66.6667		101.983	68.6275		101.984	70.5882		101.985	77.1242		101.986	68.6275		101.987	60.7843
				101.988	71.2418		101.989	66.6667		101.989	64.0523		101.99	81.6993		101.992	50.9804		101.992	75.1634
				101.993	79.085		101.994	71.8954		101.995	84.3137		101.996	75.1634		101.997	62.0915		101.998	62.7451
				101.999	63.3987		101.999	71.8954		102	64.7059		102.001	71.2418		102.002	71.2418		102.003	65.3595
				102.004	63.3987		102.005	64.7059		102.005	73.8562		102.007	83.6601		102.008	66.6667		102.009	73.8562
				102.009	65.3595		102.01	69.2811		102.011	75.1634		102.012	76.4706		102.013	69.2811		102.014	82.3529
				102.015	56.8627		102.016	58.1699		102.016	63.3987		102.018	67.3203		102.019	81.0458		102.019	75.817
				102.02	59.4771		102.021	58.8235		102.022	77.1242		102.023	84.9673		102.024	69.2811		102.025	73.8562
				102.026	71.8954		102.027	60.7843		102.027	64.7059		102.028	66.6667		102.03	66.0131		102.03	68.6275
				102.031	67.9739		102.032	72.549		102.033	71.8954		102.034	81.6993		102.035	84.9673		102.036	62.7451
				102.037	68.6275		102.037	66.0131		102.038	69.2811		102.039	69.9346		102.04	70.5882		102.041	63.3987
				102.042	63.3987		102.043	77.7778		102.044	69.2811		102.045	81.6993		102.046	86.9281		102.047	79.7386
				102.048	60.1307		102.048	60.1307		102.049	68.6275		102.05	69.2811		102.051	68.6275		102.052	62.0915
				102.053	58.8235		102.054	73.8562		102.054	64.7059		102.056	79.7386		102.057	83.0065		102.057	79.7386
				102.058	63.3987		102.059	55.5556		102.06	66.6667		102.061	73.2026		102.062	64.0523		102.063	69.9346
				102.064	62.7451		102.065	69.2811		102.065	70.5882		102.066	69.2811		102.068	63.3987		102.068	62.0915
				102.069	66.0131		102.07	66.0131		102.071	62.0915		102.072	84.9673		102.073	66.0131		102.074	66.0131
				102.075	63.3987		102.075	64.0523		102.076	72.549		102.077	77.7778		102.078	78.4314		102.079	61.4379
				102.08	60.7843		102.081	58.1699		102.082	69.2811		102.083	71.8954		102.084	71.8954		102.085	79.085
				102.086	74.5098		102.086	58.8235		102.087	82.3529		102.088	77.1242		102.089	72.549		102.09	73.8562
				102.091	68.6275		102.092	62.0915		102.092	64.0523		102.094	90.1961		102.095	67.9739		102.096	64.7059
				102.096	60.1307		102.097	72.549		102.098	71.2418		102.099	77.1242		102.1	70.5882		102.101	69.2811
				102.102	70.5882		102.103	64.7059		102.103	76.4706		102.105	75.1634		102.106	69.9346		102.106	67.9739
				102.107	60.1307		102.108	61.4379		102.109	69.9346		102.11	69.9346		102.111	75.817		102.112	77.1242
				102.113	70.5882		102.113	77.7778		102.114	73.2026		102.115	73.8562		102.117	64.0523		102.117	83.0065
				102.118	67.3203		102.119	67.3203		102.12	77.7778		102.121	69.9346		102.122	71.8954		102.123	64.7059
				102.124	60.1307		102.124	75.817		102.125	67.9739		102.126	98.6928		102.127	67.9739		102.128	67.3203
				102.129	76.4706		102.13	67.9739		102.13	66.6667		102.132	68.6275		102.133	64.0523		102.134	81.0458
				102.134	70.5882		102.135	61.4379		102.136	60.1307		102.137	81.6993		102.138	60.1307		102.139	67.3203
				102.14	66.0131		102.141	60.7843		102.141	84.3137		102.143	90.1961		102.144	69.9346		102.144	72.549
				102.145	62.0915		102.146	71.2418		102.147	67.3203		102.148	71.8954		102.149	68.6275		102.15	73.8562
				102.151	65.3595		102.152	56.8627		102.152	82.3529		102.153	69.2811		102.155	64.7059		102.155	62.0915
				102.156	69.9346		102.157	58.8235		102.158	67.3203		102.159	76.4706		102.16	75.817		102.161	72.549
				102.162	70.5882		102.162	71.2418		102.163	79.7386		102.164	70.5882		102.165	68.6275		102.166	67.9739
				102.167	69.9346		102.168	73.8562		102.169	66.0131		102.17	73.2026		102.171	56.8627		102.172	60.1307
				102.173	72.549		102.173	65.3595		102.174	62.0915		102.175	66.0131		102.176	60.7843		102.177	76.4706
				102.178	71.2418		102.179	65.3595		102.179	64.7059		102.181	83.6601		102.182	69.2811		102.182	64.7059
				102.183	73.8562		102.184	62.7451		102.185	66.0131		102.186	67.3203		102.187	70.5882		102.188	64.0523
				102.189	61.4379		102.19	72.549		102.19	72.549		102.192	77.1242		102.193	76.4706		102.193	62.0915
				102.194	68.6275		102.195	64.0523		102.196	63.3987		102.197	84.3137		102.198	73.8562		102.199	72.549
				102.2	73.2026		102.2	67.3203		102.201	77.7778		102.202	68.6275		102.204	70.5882		102.204	61.4379
				102.205	68.6275		102.206	62.7451		102.207	66.0131		102.208	69.2811		102.209	78.4314		102.21	66.0131
				102.211	64.7059		102.211	69.2811		102.212	66.6667		102.213	83.6601		102.214	60.1307		102.215	75.817
				102.216	66.0131		102.217	63.3987		102.217	69.9346		102.219	74.5098		102.22	77.1242		102.221	68.6275
				102.221	66.0131		102.222	67.3203		102.223	77.1242		102.224	73.2026		102.225	70.5882		102.226	75.1634
				102.227	72.549		102.228	78.4314		102.228	72.549		102.23	76.4706		102.231	84.3137		102.231	63.3987
				102.232	67.3203		102.233	63.3987		102.234	72.549		102.235	74.5098		102.236	52.9412		102.237	62.7451
				102.238	66.6667		102.239	67.3203		102.239	73.2026		102.24	66.6667		102.242	81.6993		102.242	79.085
				102.243	66.6667		102.244	67.3203		102.245	66.0131		102.246	80.3922		102.247	61.4379		102.248	68.6275
				102.249	66.6667		102.249	73.8562		102.25	66.6667		102.251	69.9346		102.252	76.4706		102.253	75.1634
				102.254	68.6275		102.255	63.3987		102.256	75.1634		102.257	70.5882		102.258	64.7059		102.259	58.1699
				102.26	66.0131		102.26	60.7843		102.261	65.3595		102.262	69.2811		102.263	61.4379		102.264	65.3595
				102.265	73.8562		102.266	70.5882		102.266	77.7778		102.268	91.5033		102.269	69.2811		102.269	64.7059
				102.27	67.9739		102.271	68.6275		102.272	71.8954		102.273	77.1242		102.274	62.0915		102.275	62.7451
				102.276	56.2092		102.277	67.3203		102.277	74.5098		102.279	81.6993		102.28	62.0915		102.28	61.4379
				102.281	60.7843		102.282	61.4379		102.283	71.8954		102.284	68.6275		102.285	75.1634		102.286	52.2876
				102.287	66.6667		102.287	62.7451		102.288	71.2418		102.289	67.3203		102.291	69.9346		102.291	69.2811
				102.292	74.5098		102.293	65.3595		102.294	76.4706		102.295	71.8954		102.296	69.2811		102.297	72.549
				102.298	75.1634		102.298	66.0131		102.299	77.1242		102.3	77.1242		102.301	76.4706		102.302	66.0131
				102.303	67.9739		102.304	67.9739		102.304	77.1242		102.306	71.2418		102.307	62.0915		102.308	54.902
				102.308	72.549		102.309	78.4314		102.31	70.5882		102.311	72.549		102.312	62.7451		102.313	60.7843
				102.314	77.1242		102.315	66.6667		102.315	71.2418		102.317	81.0458		102.318	71.8954		102.318	66.0131
				102.319	74.5098		102.32	62.0915		102.321	78.4314		102.322	76.4706		102.323	76.4706		102.324	59.4771
				102.325	69.9346		102.326	54.2484		102.326	67.3203		102.327	69.2811		102.329	67.3203		102.329	59.4771
				102.33	75.1634		102.331	68.6275		102.332	67.9739		102.333	68.6275		102.334	70.5882		102.335	69.2811
				102.336	79.7386		102.336	62.0915		102.337	75.817		102.338	79.085		102.339	76.4706		102.34	66.0131
				102.341	68.6275		102.342	71.2418		102.343	69.2811		102.344	78.4314		102.345	77.1242		102.346	83.6601
				102.347	76.4706		102.347	62.0915		102.348	68.6275		102.349	74.5098		102.35	67.9739		102.351	64.0523
				102.352	70.5882		102.353	61.4379		102.353	62.7451		102.355	79.7386		102.356	64.7059		102.357	71.2418
				102.357	71.2418		102.358	60.7843		102.359	80.3922		102.36	81.6993		102.361	60.1307		102.362	77.1242
				102.363	75.817		102.364	55.5556		102.364	69.2811		102.366	75.817		102.367	76.4706		102.367	65.3595
				102.368	66.6667		102.369	63.3987		102.37	64.0523		102.371	76.4706		102.372	68.6275		102.373	64.0523
				102.374	58.8235		102.375	71.2418		102.375	78.4314		102.376	73.2026		102.378	77.7778		102.378	68.6275
				102.379	55.5556		102.38	61.4379		102.381	73.2026		102.382	77.1242		102.383	77.7778		102.384	70.5882
				102.385	63.3987		102.385	67.9739		102.386	63.3987		102.387	84.9673		102.388	71.2418		102.389	67.3203
				102.39	58.1699		102.391	64.7059		102.392	75.817		102.393	72.549		102.394	72.549		102.395	72.549
				102.396	69.9346		102.396	73.2026		102.397	64.7059		102.398	81.0458		102.399	70.5882		102.4	66.0131
				102.401	75.817		102.402	63.3987		102.402	63.3987		102.404	86.2745		102.405	67.9739		102.406	61.4379
				102.406	69.9346		102.407	49.6732		102.408	68.6275		102.409	79.7386		102.41	71.8954		102.411	61.4379
				102.412	58.1699		102.413	79.085		102.413	68.6275		102.415	83.0065		102.416	73.8562		102.416	71.8954
				102.417	67.9739		102.418	69.9346		102.419	80.3922		102.42	83.0065		102.421	64.0523		102.422	67.3203
				102.423	65.3595		102.424	69.2811		102.424	73.8562		102.425	77.1242		102.427	67.3203		102.427	67.9739
				102.428	72.549		102.429	60.7843		102.43	61.4379		102.431	81.0458		102.432	73.2026		102.433	65.3595
				102.434	63.3987		102.434	64.0523		102.435	76.4706		102.436	79.085		102.437	66.6667		102.438	72.549
				102.439	58.1699		102.44	63.3987		102.441	68.6275		102.442	84.9673		102.443	77.1242		102.444	79.7386
				102.445	64.7059		102.445	73.2026		102.446	69.2811		102.447	66.6667		102.448	86.2745		102.449	58.8235
				102.45	58.1699		102.451	69.9346		102.451	74.5098		102.453	77.1242		102.454	73.2026		102.455	52.2876
				102.455	69.9346		102.456	72.549		102.457	76.4706		102.458	79.085		102.459	69.2811		102.46	71.8954
				102.461	73.2026		102.462	58.1699		102.462	69.2811		102.464	67.3203		102.465	69.2811		102.465	60.7843
				102.466	62.0915		102.467	69.9346		102.468	76.4706		102.469	75.817		102.47	72.549		102.471	69.2811
				102.472	64.7059		102.473	62.0915		102.473	61.4379		102.474	77.1242		102.476	67.9739		102.476	69.9346
				102.477	69.2811		102.478	72.549		102.479	74.5098		102.48	81.0458		102.481	64.7059		102.482	60.7843
				102.483	66.0131		102.483	67.9739		102.484	59.4771		102.485	69.2811		102.486	68.6275		102.487	67.3203
				102.488	71.8954		102.489	66.6667		102.49	64.0523		102.491	78.4314		102.492	71.8954		102.493	74.5098
				102.494	62.7451		102.494	59.4771		102.495	67.9739		102.496	72.549		102.497	82.3529		102.498	70.5882
				102.499	62.0915		102.5	72.549		102.5	67.9739		102.502	77.1242		102.503	67.3203		102.504	71.8954
				102.504	66.0131		102.505	69.9346		102.506	68.6275		102.507	58.1699		102.508	66.6667		102.509	68.6275
				102.51	62.0915		102.511	69.9346		102.511	71.8954		102.513	66.0131		102.514	71.8954		102.514	74.5098
				102.515	62.7451		102.516	64.0523		102.517	81.6993		102.518	68.6275		102.519	63.3987		102.52	68.6275
				102.521	71.2418		102.522	54.2484		102.522	55.5556		102.523	68.6275		102.525	77.1242		102.525	67.3203
				102.526	79.085		102.527	70.5882		102.528	79.085		102.529	69.2811		102.53	77.1242		102.531	69.2811
				102.532	62.7451		102.532	60.1307		102.533	68.6275		102.534	77.1242		102.535	71.8954		102.536	73.2026
				102.537	67.9739		102.538	64.7059		102.539	77.7778		102.54	74.5098		102.541	71.2418		102.542	73.8562
				102.543	61.4379		102.543	66.0131		102.544	58.1699		102.545	73.8562		102.546	65.3595		102.547	68.6275
				102.548	63.3987		102.549	75.1634		102.549	62.7451		102.551	79.085		102.552	64.7059		102.553	77.1242
				102.553	65.3595		102.554	57.5163		102.555	79.085		102.556	81.0458		102.557	58.8235		102.558	65.3595
				102.559	53.5948		102.56	70.5882		102.56	55.5556		102.562	78.4314		102.563	71.8954		102.563	61.4379
				102.564	63.3987		102.565	66.6667		102.566	79.7386		102.567	73.2026		102.568	66.6667		102.569	71.8954
				102.57	69.2811		102.571	78.4314		102.571	65.3595		102.572	76.4706		102.574	65.3595		102.574	68.6275
				102.575	81.0458		102.576	66.6667		102.577	69.9346		102.578	75.817		102.579	68.6275		102.58	68.6275
				102.581	64.7059		102.581	58.1699		102.582	71.8954		102.583	76.4706		102.585	76.4706		102.585	75.817
				102.586	69.9346		102.587	72.549		102.588	63.3987		102.589	71.2418		102.59	58.8235		102.591	70.5882
				102.592	64.0523		102.592	64.0523		102.593	75.817		102.594	71.8954		102.595	77.7778		102.596	58.1699
				102.597	55.5556		102.598	66.6667		102.598	65.3595		102.6	67.9739		102.601	60.7843		102.602	73.2026
				102.602	67.3203		102.603	65.3595		102.604	75.1634		102.605	79.085		102.606	73.2026		102.607	57.5163
				102.608	62.0915		102.609	68.6275		102.609	72.549		102.611	86.9281		102.612	81.0458		102.612	71.2418
				102.613	64.0523		102.614	55.5556		102.615	74.5098		102.616	62.7451		102.617	67.3203		102.618	69.2811
				102.619	64.0523		102.62	60.7843		102.62	64.7059		102.622	70.5882		102.623	71.8954		102.623	76.4706
				102.624	64.0523		102.625	67.9739		102.626	75.817		102.627	71.2418		102.628	73.2026		102.629	66.6667
				102.63	68.6275		102.63	75.817		102.631	78.4314		102.632	75.817		102.634	67.9739		102.634	71.8954
				102.635	72.549		102.636	58.8235		102.637	82.3529		102.638	67.3203		102.639	62.0915		102.64	66.6667
				102.641	71.2418		102.641	66.6667		102.642	69.2811		102.643	74.5098		102.644	73.2026		102.645	75.1634
				102.646	65.3595		102.647	73.2026		102.648	92.8105		102.649	81.6993		102.65	67.9739		102.651	70.5882
				102.652	69.9346		102.652	60.7843		102.653	71.8954		102.654	73.2026		102.655	64.7059		102.656	62.0915
				102.657	69.9346		102.658	64.7059		102.658	81.6993		102.66	80.3922		102.661	74.5098		102.662	63.3987
				102.662	69.9346		102.663	73.8562		102.664	79.7386		102.665	81.0458		102.666	77.7778		102.667	75.817
				102.668	65.3595		102.669	63.3987		102.669	70.5882		102.671	71.2418		102.672	67.9739		102.672	70.5882
				102.673	54.2484		102.674	70.5882		102.675	61.4379		102.676	82.3529		102.677	62.7451		102.678	69.2811
				102.679	63.3987		102.68	55.5556		102.68	81.6993		102.681	67.3203		102.683	77.1242		102.683	66.6667
				102.684	61.4379		102.685	67.9739		102.686	74.5098		102.687	66.6667		102.688	69.2811		102.689	68.6275
				102.69	71.2418		102.69	66.0131		102.691	73.2026		102.692	80.3922		102.693	64.0523		102.694	64.7059
				102.695	74.5098		102.696	62.7451		102.697	71.8954		102.698	69.2811		102.699	63.3987		102.7	70.5882
				102.701	73.8562		102.701	67.3203		102.702	69.9346		102.703	76.4706		102.704	62.0915		102.705	65.3595
				102.706	65.3595		102.707	69.9346		102.707	69.2811		102.709	79.7386		102.71	70.5882		102.711	66.6667
				102.711	66.6667		102.712	62.7451		102.713	84.9673		102.714	69.2811		102.715	50.3268		102.716	70.5882
				102.717	71.8954		102.718	75.1634		102.718	72.549		102.72	82.3529		102.721	56.8627		102.721	70.5882
				102.722	64.0523		102.723	75.1634		102.724	64.7059		102.725	84.3137		102.726	70.5882		102.727	60.1307
				102.728	70.5882		102.729	70.5882		102.729	64.0523		102.731	74.5098		102.732	82.3529		102.732	71.8954
				102.733	67.3203		102.734	73.8562		102.735	80.3922		102.736	67.9739		102.737	75.1634		102.738	69.9346
				102.739	74.5098		102.74	71.2418		102.74	64.0523		102.741	86.9281		102.743	60.7843		102.743	67.3203
				102.744	69.9346		102.745	66.0131		102.746	72.549		102.747	79.085		102.748	65.3595		102.749	72.549
				102.75	59.4771		102.75	68.6275		102.751	71.8954		102.752	77.1242		102.753	76.4706		102.754	55.5556
				102.755	69.2811		102.756	64.7059		102.757	67.9739		102.758	76.4706		102.759	79.085		102.76	62.7451
				102.761	64.7059		102.761	59.4771		102.762	74.5098		102.763	79.7386		102.764	75.817		102.765	74.5098
				102.766	61.4379		102.767	81.0458		102.767	78.4314		102.769	75.1634		102.77	59.4771		102.771	78.4314
				102.771	68.6275		102.772	62.7451		102.773	74.5098		102.774	68.6275		102.775	77.1242		102.776	58.1699
				102.777	62.7451		102.778	67.3203		102.778	82.3529		102.78	67.3203		102.781	70.5882		102.781	60.1307
				102.782	59.4771		102.783	74.5098		102.784	73.2026		102.785	77.1242		102.786	66.0131		102.787	66.0131
				102.788	74.5098		102.789	73.8562		102.789	64.0523		102.791	81.0458		102.792	69.2811		102.792	72.549
				102.793	70.5882		102.794	60.7843		102.795	79.085		102.796	84.9673		102.797	65.3595		102.798	69.9346
				102.799	61.4379		102.799	62.7451		102.8	61.4379		102.801	78.4314		102.803	72.549		102.803	66.0131
				102.804	62.7451		102.805	69.9346		102.806	62.0915		102.807	67.3203		102.808	69.9346		102.809	73.2026
				102.81	73.2026		102.81	69.2811		102.811	69.2811		102.812	77.1242		102.813	61.4379		102.814	59.4771
				102.815	62.0915		102.816	66.6667		102.817	69.2811		102.818	83.0065		102.819	64.7059		102.82	72.549
				102.821	64.0523		102.821	69.9346		102.822	66.0131		102.823	69.9346		102.824	60.7843		102.825	67.9739
				102.826	68.6275		102.827	64.7059		102.827	79.085		102.829	84.9673		102.83	73.8562		102.831	70.5882
				102.831	76.4706		102.832	69.2811		102.833	71.2418		102.834	67.9739		102.835	86.2745		102.836	57.5163
				102.837	56.2092		102.838	57.5163		102.838	68.6275		102.84	83.6601		102.841	77.7778		102.841	67.3203
				102.842	58.1699		102.843	67.3203		102.844	64.0523		102.845	80.3922		102.846	67.3203		102.847	69.9346
				102.848	66.0131		102.849	71.8954		102.849	61.4379		102.851	72.549		102.852	65.3595		102.852	69.9346
				102.853	65.3595		102.854	72.549		102.855	77.1242		102.856	70.5882		102.857	67.9739		102.858	64.7059
				102.859	63.3987		102.859	62.0915		102.86	60.1307		102.861	67.9739		102.863	73.8562		102.863	67.3203
				102.864	64.0523		102.865	71.2418		102.866	74.5098		102.867	82.3529		102.868	75.1634		102.869	73.2026
				102.87	56.2092		102.87	50.9804		102.871	69.2811		102.872	74.5098		102.873	84.9673		102.874	67.3203
				102.875	58.8235		102.876	66.0131		102.877	77.1242		102.878	71.2418		102.879	63.3987		102.88	69.2811
				102.881	66.6667		102.881	67.3203		102.882	65.3595		102.883	73.8562		102.884	79.085		102.885	58.8235
				102.886	66.0131		102.887	64.0523		102.887	57.5163		102.889	71.2418		102.89	74.5098		102.891	69.9346
				102.891	58.8235		102.892	64.0523		102.893	67.3203		102.894	67.3203		102.895	74.5098		102.896	64.7059
				102.897	60.1307		102.898	66.6667		102.898	75.1634		102.9	66.6667		102.901	70.5882		102.901	73.2026
				102.902	67.9739		102.903	62.0915		102.904	75.1634		102.905	84.3137		102.906	75.1634		102.907	77.1242
				102.908	64.7059		102.909	76.4706		102.909	66.0131		102.911	73.8562		102.912	67.9739		102.912	58.1699
				102.913	73.2026		102.914	72.549		102.915	75.817		102.916	73.8562		102.917	75.1634		102.918	75.817
				102.919	80.3922		102.919	69.2811		102.92	81.6993		102.921	73.2026		102.923	79.085		102.923	66.0131
				102.924	71.8954		102.925	70.5882		102.926	70.5882		102.927	82.3529		102.928	58.8235		102.929	68.6275
				102.93	67.3203		102.93	64.0523		102.931	69.2811		102.932	94.1177		102.933	73.2026		102.934	62.0915
				102.935	75.817		102.936	61.4379		102.937	62.0915		102.938	80.3922		102.939	62.7451		102.94	76.4706
				102.941	63.3987		102.941	73.2026		102.942	66.6667		102.943	69.2811		102.944	71.8954		102.945	69.9346
				102.946	69.9346		102.947	68.6275		102.947	79.7386		102.949	83.0065		102.95	69.9346		102.951	77.7778
				102.951	74.5098		102.952	60.7843		102.953	77.7778		102.954	90.8497		102.955	64.7059		102.956	59.4771
				102.957	69.2811		102.958	75.1634		102.958	81.0458		102.96	73.2026		102.961	70.5882		102.962	76.4706
				102.962	66.0131		102.963	62.0915		102.964	77.1242		102.965	79.085		102.966	56.8627		102.967	70.5882
				102.968	69.2811		102.969	74.5098		102.969	67.9739		102.971	75.817		102.972	83.6601		102.972	75.817
				102.973	66.6667		102.974	71.2418		102.975	82.3529		102.976	82.3529		102.977	75.817		102.978	66.6667
				102.979	69.2811		102.98	71.8954		102.98	72.549		102.981	74.5098		102.983	65.3595		102.983	66.6667
				102.984	68.6275		102.985	71.2418		102.986	80.3922		102.987	73.2026		102.988	62.7451		102.989	67.3203
				102.99	69.2811		102.99	73.2026		102.991	78.4314		102.992	79.7386		102.994	68.6275		102.994	69.9346
				102.995	76.4706		102.996	68.6275		102.997	71.2418		102.998	76.4706		102.999	63.3987		103	69.2811
				103.001	64.7059		103.001	65.3595		103.002	92.1569		103.003	86.9281		103.004	65.3595		103.005	71.2418
				103.006	56.8627		103.007	69.2811		103.008	59.4771		103.009	96.732		103.01	67.3203		103.011	62.0915
				103.012	51.634		103.012	76.4706		103.013	77.1242		103.014	87.5817		103.015	67.3203		103.016	76.4706
				103.017	76.4706		103.018	64.0523		103.018	61.4379		103.02	92.1569		103.021	75.1634		103.022	72.549
				103.022	71.2418		103.023	64.0523		103.024	77.1242		103.025	85.6209		103.026	66.0131		103.027	75.1634
				103.028	67.9739		103.029	69.2811		103.029	66.0131		103.031	105.229		103.032	72.549		103.032	71.8954
				103.033	68.6275		103.034	65.3595		103.035	77.7778		103.036	103.922		103.037	81.6993		103.038	81.6993
				103.039	53.5948		103.04	62.7451		103.04	85.6209		103.042	111.111		103.043	81.6993		103.043	81.6993
				103.044	64.0523		103.045	64.7059		103.046	69.9346		103.047	115.033		103.048	77.7778		103.049	75.817
				103.05	60.7843		103.05	69.2811		103.051	88.2353		103.052	118.301		103.054	75.1634		103.054	69.2811
				103.055	63.3987		103.056	69.2811		103.057	74.5098		103.058	105.882		103.059	81.0458		103.06	78.4314
				103.061	63.3987		103.061	67.3203		103.062	87.5817		103.063	111.111		103.064	78.4314		103.065	93.4641
				103.066	61.4379		103.067	72.549		103.068	81.0458		103.069	104.575		103.07	95.4248		103.071	98.6928
				103.072	49.6732		103.072	55.5556		103.073	78.4314		103.074	110.458		103.075	95.4248		103.076	96.0784
				103.077	74.5098		103.078	62.7451		103.078	99.3464		103.08	124.183		103.081	92.1569		103.082	99.3464
				103.082	60.1307		103.083	75.1634		103.084	87.5817		103.085	153.595		103.086	88.8889		103.087	105.229
				103.088	64.7059		103.089	67.9739		103.089	76.4706		103.091	157.516		103.092	96.732		103.093	115.033
				103.093	58.1699		103.094	64.0523		103.095	95.4248		103.096	141.176		103.097	92.8105		103.098	122.876
				103.099	61.4379		103.1	75.817		103.1	77.1242		103.102	149.673		103.103	79.085		103.103	119.608
				103.104	66.6667		103.105	67.9739		103.106	87.5817		103.107	111.111		103.108	79.7386		103.109	101.961
				103.11	65.3595		103.111	75.1634		103.111	59.4771		103.113	103.268		103.114	62.7451		103.114	90.8497
				103.115	75.817		103.116	69.9346		103.117	73.8562		103.118	94.1177		103.119	69.2811		103.12	91.5033
				103.121	73.2026		103.121	66.6667		103.122	70.5882		103.123	83.0065		103.125	65.3595		103.125	78.4314
				103.126	65.3595		103.127	64.7059		103.128	73.2026		103.129	89.5425		103.13	65.3595		103.131	62.7451
				103.132	73.2026		103.132	80.3922		103.133	64.7059		103.134	79.085		103.135	72.549		103.136	72.549
				103.137	59.4771		103.138	56.8627		103.139	75.1634		103.14	80.3922		103.141	68.6275		103.142	66.6667
				103.143	66.6667		103.143	62.7451		103.144	72.549		103.145	76.4706		103.146	64.0523		103.147	66.6667
				103.148	62.7451		103.149	74.5098		103.149	69.9346		103.151	85.6209		103.152	71.8954		103.153	71.8954
				103.153	67.3203		103.154	69.2811		103.155	67.9739		103.156	88.2353		103.157	75.817		103.158	73.8562
				103.159	71.2418		103.16	70.5882		103.16	73.8562		103.162	76.4706		103.163	62.7451		103.164	71.8954
				103.164	63.3987		103.165	69.2811		103.166	79.7386		103.167	74.5098		103.168	76.4706		103.169	68.6275
				103.17	62.0915		103.171	54.902		103.171	69.2811		103.173	71.2418		103.174	85.6209		103.174	73.8562
				103.175	59.4771		103.176	66.6667		103.177	81.6993		103.178	81.6993		103.179	82.3529		103.18	66.0131
				103.181	70.5882		103.182	63.3987		103.182	71.8954		103.184	86.2745		103.185	67.3203		103.185	67.9739
				103.186	66.6667		103.187	72.549		103.188	74.5098		103.189	85.6209		103.19	67.9739		103.191	73.8562
				103.192	65.3595		103.193	73.8562		103.193	60.1307		103.194	79.7386		103.196	79.7386		103.196	66.0131
				103.197	61.4379		103.198	68.6275		103.199	69.2811		103.2	81.0458		103.201	77.7778		103.202	66.0131
				103.203	74.5098		103.203	60.1307		103.204	66.0131		103.205	80.3922		103.207	71.2418		103.207	63.3987
				103.208	56.8627		103.209	62.7451		103.21	73.2026		103.211	78.4314		103.212	77.1242		103.213	71.8954
				103.214	66.0131		103.214	68.6275		103.215	79.085		103.216	88.2353		103.217	70.5882		103.218	71.2418
				103.219	73.8562		103.22	71.2418		103.221	79.7386		103.222	79.085		103.223	74.5098		103.224	74.5098
				103.225	61.4379		103.225	60.1307		103.226	73.2026		103.227	78.4314		103.228	60.7843		103.229	65.3595
				103.23	67.3203		103.231	66.0131		103.231	67.3203		103.233	85.6209		103.234	77.1242		103.235	74.5098
				103.235	75.817		103.236	65.3595		103.237	64.0523		103.238	66.6667		103.239	71.8954		103.24	66.6667
				103.241	72.549		103.242	67.3203		103.242	73.2026		103.244	73.8562		103.245	78.4314		103.246	77.1242
				103.246	73.8562		103.247	72.549		103.248	71.2418		103.249	74.5098		103.25	79.7386		103.251	70.5882
				103.252	64.7059		103.253	67.3203		103.253	52.9412		103.255	91.5033		103.256	73.8562		103.256	71.2418
				103.257	70.5882		103.258	65.3595		103.259	69.9346		103.26	79.7386		103.261	66.0131		103.262	60.1307
				103.263	64.0523		103.264	54.902		103.264	72.549		103.266	73.2026		103.267	65.3595		103.267	70.5882
				103.268	67.9739		103.269	69.2811		103.27	64.0523		103.271	77.7778		103.272	72.549		103.273	64.0523
				103.274	58.8235		103.274	69.9346		103.275	69.9346		103.276	83.6601		103.278	80.3922		103.278	69.2811
				103.279	47.0588		103.28	62.0915		103.281	63.3987		103.282	76.4706		103.283	60.1307		103.284	70.5882
				103.285	67.3203		103.285	64.7059		103.286	73.2026		103.287	77.7778		103.288	66.6667		103.289	73.8562
				103.29	66.0131		103.291	66.0131		103.292	74.5098		103.293	74.5098		103.294	77.7778		103.295	67.3203
				103.296	84.9673		103.296	75.817		103.297	72.549		103.298	81.0458		103.299	75.817		103.3	75.817
				103.301	62.7451		103.302	58.8235		103.303	73.2026		103.304	82.3529		103.305	81.0458		103.306	81.0458
				103.307	69.2811		103.307	71.2418		103.308	66.0131		103.309	75.817		103.31	68.6275		103.311	62.0915
				103.312	65.3595		103.313	63.3987		103.313	87.5817		103.315	92.1569		103.316	54.902		103.317	60.7843
				103.317	67.3203		103.318	68.6275		103.319	67.9739		103.32	87.5817		103.321	72.549		103.322	68.6275
				103.323	75.817		103.324	69.2811		103.324	81.0458		103.326	75.817		103.327	73.2026		103.328	61.4379
				103.328	62.7451		103.329	63.3987		103.33	68.6275		103.331	79.7386		103.332	71.8954		103.333	67.3203
				103.334	64.7059		103.335	59.4771		103.335	71.8954		103.337	75.817		103.338	78.4314		103.338	66.6667
				103.339	65.3595		103.34	64.0523		103.341	71.8954		103.342	81.0458		103.343	69.2811		103.344	64.7059
				103.345	67.3203		103.346	70.5882		103.346	79.085		103.348	80.3922		103.349	71.8954		103.349	64.7059
				103.35	73.2026		103.351	68.6275		103.352	83.0065		103.353	79.7386		103.354	71.2418		103.355	69.9346
				103.356	83.6601		103.356	66.6667		103.357	69.9346		103.358	82.3529		103.36	74.5098		103.36	69.9346
				103.361	70.5882		103.362	68.6275		103.363	86.2745		103.364	96.732		103.365	71.8954		103.366	72.549
				103.367	69.2811		103.367	70.5882		103.368	70.5882		103.369	83.6601		103.371	71.8954		103.371	77.7778
				103.372	61.4379		103.373	68.6275		103.374	76.4706		103.375	92.1569		103.376	69.9346		103.377	65.3595
				103.378	64.7059		103.378	71.8954		103.379	71.8954		103.38	84.9673		103.381	75.817		103.382	74.5098
				103.383	66.6667		103.384	52.9412		103.385	82.3529		103.386	89.5425		103.387	75.1634		103.388	69.2811
				103.389	71.2418		103.389	53.5948		103.39	80.3922		103.391	84.3137		103.392	81.6993		103.393	71.2418
				103.394	65.3595		103.395	52.9412		103.395	60.7843		103.397	84.3137		103.398	75.817		103.399	78.4314
				103.399	68.6275		103.4	60.7843		103.401	63.3987		103.402	79.085		103.403	73.2026		103.404	71.8954
				103.405	62.0915		103.406	71.2418		103.406	67.3203		103.408	82.3529		103.409	71.8954		103.41	75.1634
				103.41	69.9346		103.411	56.2092		103.412	72.549		103.413	92.1569		103.414	65.3595		103.415	76.4706
				103.416	63.3987		103.417	71.8954		103.417	71.8954		103.419	83.6601		103.42	77.1242		103.42	69.9346
				103.421	66.6667		103.422	75.1634		103.423	81.6993		103.424	91.5033		103.425	52.2876		103.426	79.085
				103.427	67.3203		103.428	65.3595		103.428	75.1634		103.43	78.4314		103.431	69.2811		103.431	67.3203
				103.432	71.2418		103.433	73.8562		103.434	75.817		103.435	92.8105		103.436	69.2811		103.437	64.0523
				103.438	60.7843		103.439	68.6275		103.439	86.9281		103.44	96.732		103.442	70.5882		103.442	65.3595
				103.443	75.817		103.444	53.5948		103.445	69.9346		103.446	92.1569		103.447	66.0131		103.448	70.5882
				103.449	67.9739		103.449	63.3987		103.45	84.9673		103.451	88.8889		103.453	73.2026		103.453	76.4706
				103.454	77.1242		103.455	57.5163		103.456	65.3595		103.457	94.1177		103.458	68.6275		103.459	64.7059
				103.46	60.1307		103.46	58.8235		103.461	90.8497		103.462	94.1177		103.463	68.6275		103.464	67.9739
				103.465	67.9739		103.466	56.2092		103.467	84.9673		103.468	96.732		103.469	79.085		103.47	72.549
				103.471	61.4379		103.471	67.3203		103.472	84.9673		103.473	83.6601		103.474	77.1242		103.475	67.9739
				103.476	74.5098		103.477	60.7843		103.478	67.3203		103.479	94.1177		103.48	73.2026		103.481	68.6275
				103.482	67.3203		103.482	75.1634		103.483	83.6601		103.484	89.5425		103.485	77.7778		103.486	60.7843
				103.487	79.085		103.488	72.549		103.488	68.6275		103.49	88.8889		103.491	74.5098		103.492	69.9346
				103.492	66.6667		103.493	62.7451		103.494	77.7778		103.495	91.5033		103.496	73.2026		103.497	79.085
				103.498	56.2092		103.499	65.3595		103.499	85.6209		103.501	85.6209		103.502	63.3987		103.503	61.4379
				103.503	60.1307		103.504	64.7059		103.505	79.7386		103.506	87.5817		103.507	68.6275		103.508	66.6667
				103.509	60.1307		103.51	60.1307		103.51	79.7386		103.512	88.8889		103.513	73.2026		103.513	71.2418
				103.514	62.0915		103.515	64.7059		103.516	74.5098		103.517	86.9281		103.518	75.1634		103.519	74.5098
				103.52	64.0523		103.521	66.6667		103.521	69.2811		103.523	80.3922		103.524	71.8954		103.524	69.9346
				103.525	65.3595		103.526	58.8235		103.527	74.5098		103.528	86.9281		103.529	58.8235		103.53	82.3529
				103.531	67.9739		103.532	79.7386		103.532	76.4706		103.534	91.5033		103.535	76.4706		103.535	71.2418
				103.536	66.0131		103.537	65.3595		103.538	75.817		103.539	91.5033		103.54	77.7778		103.541	65.3595
				103.542	60.7843		103.543	57.5163		103.543	66.6667		103.544	86.2745		103.546	63.3987		103.546	81.6993
				103.547	64.0523		103.548	62.7451		103.549	73.2026		103.55	83.6601		103.551	74.5098		103.552	77.7778
				103.553	57.5163		103.553	62.0915		103.554	83.6601		103.555	94.7712		103.557	69.9346		103.557	83.6601
				103.558	60.1307		103.559	66.0131		103.56	75.817		103.561	92.1569		103.562	72.549		103.563	75.1634
				103.564	64.7059		103.564	61.4379		103.565	89.5425		103.566	89.5425		103.567	64.7059		103.568	88.2353
				103.569	79.085		103.57	71.2418		103.571	73.8562		103.572	104.575		103.573	69.2811		103.574	83.0065
				103.575	64.0523		103.575	60.1307		103.576	84.9673		103.577	98.6928		103.578	79.7386		103.579	73.2026
				103.58	67.3203		103.581	62.0915		103.582	69.9346		103.583	113.725		103.584	72.549		103.585	64.7059
				103.586	64.7059		103.586	66.0131		103.587	83.6601		103.588	90.1961		103.589	71.8954		103.59	79.7386
				103.591	59.4771		103.592	70.5882		103.592	88.2353		103.594	95.4248		103.595	68.6275		103.596	79.7386
				103.596	73.8562		103.597	66.6667		103.598	81.0458		103.599	110.458		103.6	75.1634		103.601	75.817
				103.602	68.6275		103.603	62.7451		103.603	73.2026		103.605	91.5033		103.606	78.4314		103.607	77.7778
				103.607	82.3529		103.608	51.634		103.609	94.1177		103.61	86.2745		103.611	63.3987		103.612	80.3922
				103.613	75.817		103.614	68.6275		103.614	83.6601		103.616	101.307		103.617	66.6667		103.618	71.8954
				103.618	60.7843		103.619	64.0523		103.62	81.0458		103.621	92.8105		103.622	71.2418		103.623	68.6275
				103.624	74.5098		103.625	70.5882		103.625	79.085		103.627	108.497		103.628	65.3595		103.628	77.7778
				103.629	60.1307		103.63	72.549		103.631	86.9281		103.632	99.3464		103.633	62.7451		103.634	69.9346
				103.635	62.7451		103.636	59.4771		103.636	78.4314		103.638	97.3856		103.639	75.1634		103.639	70.5882
				103.64	69.2811		103.641	61.4379		103.642	82.3529		103.643	101.307		103.644	59.4771		103.645	79.085
				103.646	70.5882		103.647	78.4314		103.647	88.8889		103.648	111.111		103.65	77.7778		103.65	75.817
				103.651	67.3203		103.652	75.1634		103.653	81.6993		103.654	96.0784		103.655	71.8954		103.656	77.1242
				103.657	62.0915		103.657	63.3987		103.658	77.1242		103.659	100		103.661	91.5033		103.661	77.7778
				103.662	70.5882		103.663	67.9739		103.664	82.3529		103.665	110.458		103.666	61.4379		103.667	69.2811
				103.668	65.3595		103.668	67.9739		103.669	98.6928		103.67	104.575		103.672	71.2418		103.672	77.7778
				103.673	62.7451		103.674	55.5556		103.675	76.4706		103.676	109.804		103.677	72.549		103.678	89.5425
				103.679	73.2026		103.679	73.8562		103.68	75.817		103.681	131.373		103.682	72.549		103.683	71.8954
				103.684	62.7451		103.685	66.6667		103.686	94.7712		103.687	116.993		103.688	68.6275		103.689	80.3922
				103.69	83.0065		103.69	69.9346		103.691	83.0065		103.692	100		103.693	67.9739		103.694	71.8954
				103.695	71.8954		103.696	60.1307		103.697	84.3137		103.698	96.0784		103.699	76.4706		103.7	92.1569
				103.701	72.549		103.701	69.2811		103.702	91.5033		103.703	110.458		103.704	75.1634		103.705	70.5882
				103.706	56.8627		103.707	62.7451		103.707	81.6993		103.709	109.804		103.71	82.3529		103.711	76.4706
				103.711	62.7451		103.712	73.8562		103.713	88.8889		103.714	114.379		103.715	74.5098		103.716	73.8562
				103.717	72.549		103.718	67.3203		103.718	97.3856		103.72	107.843		103.721	68.6275		103.722	83.6601
				103.722	73.2026		103.723	51.634		103.724	88.8889		103.725	122.876		103.726	75.817		103.727	77.1242
				103.728	69.2811		103.729	79.7386		103.729	84.9673		103.731	125.49		103.732	77.7778		103.733	77.1242
				103.733	82.3529		103.734	71.2418		103.735	84.3137		103.736	107.843		103.737	77.1242		103.738	89.5425
				103.739	74.5098		103.74	76.4706		103.74	90.1961		103.742	128.758		103.743	71.8954		103.743	84.3137
				103.744	79.085		103.745	61.4379		103.746	81.0458		103.747	120.261		103.748	68.6275		103.749	80.3922
				103.75	73.8562		103.751	75.1634		103.751	89.5425		103.753	117.647		103.754	78.4314		103.754	80.3922
				103.755	67.3203		103.756	66.0131		103.757	85.6209		103.758	132.026		103.759	77.1242		103.76	80.3922
				103.761	64.0523		103.762	68.6275		103.762	92.8105		103.763	120.261		103.765	76.4706		103.765	95.4248
				103.766	69.9346		103.767	61.4379		103.768	88.8889		103.769	135.294		103.77	81.6993		103.771	88.8889
				103.772	74.5098		103.773	66.6667		103.773	87.5817		103.774	132.026		103.776	74.5098		103.776	86.2745
				103.777	71.2418		103.778	56.2092		103.779	100.654		103.78	128.758		103.781	82.3529		103.782	98.0392
				103.783	69.2811		103.783	73.8562		103.784	87.5817		103.785	136.601		103.787	83.0065		103.787	94.7712
				103.788	66.0131		103.789	65.3595		103.79	96.0784		103.791	141.176		103.792	62.7451		103.793	91.5033
				103.794	66.0131		103.794	68.6275		103.795	95.4248		103.796	134.641		103.798	82.3529		103.798	96.0784
				103.799	69.9346		103.8	71.2418		103.801	100		103.802	132.026		103.803	78.4314		103.804	84.3137
				103.805	72.549		103.805	65.3595		103.806	92.8105		103.807	135.948		103.808	67.9739		103.809	86.2745
				103.81	73.2026		103.811	66.0131		103.812	97.3856		103.813	132.026		103.814	79.085		103.815	86.2745
				103.816	71.2418		103.816	74.5098		103.817	110.458		103.818	149.02		103.819	84.3137		103.82	109.804
				103.821	73.2026		103.822	65.3595		103.823	100.654		103.824	146.405		103.825	73.2026		103.826	96.0784
				103.827	69.2811		103.827	59.4771		103.828	113.725		103.829	145.752		103.83	79.085		103.831	109.804
				103.832	73.2026		103.833	75.1634		103.833	109.804		103.835	128.758		103.836	79.085		103.837	109.804
				103.838	75.817		103.838	69.9346		103.839	107.843		103.84	141.176		103.841	66.6667		103.842	111.765
				103.843	87.5817		103.844	67.3203		103.844	103.922		103.846	135.948		103.847	77.7778		103.848	103.922
				103.848	70.5882		103.849	69.2811		103.85	107.843		103.851	145.098		103.852	73.2026		103.853	104.575
				103.854	64.7059		103.855	67.3203		103.855	115.686		103.857	152.288		103.858	69.2811		103.859	102.614
				103.859	59.4771		103.86	61.4379		103.861	116.34		103.862	143.137		103.863	73.2026		103.864	94.7712
				103.865	71.8954		103.866	66.6667		103.866	111.765		103.868	149.673		103.869	78.4314		103.87	100
				103.87	81.0458		103.871	79.085		103.872	111.111		103.873	154.902		103.874	79.085		103.875	111.765
				103.876	84.3137		103.877	68.6275		103.877	118.301		103.879	136.601		103.88	79.085		103.88	116.993
				103.881	82.3529		103.882	65.3595		103.883	116.993		103.884	150.98		103.885	77.1242		103.886	98.6928
				103.887	80.3922		103.888	64.7059		103.888	117.647		103.89	149.02		103.891	71.2418		103.891	103.268
				103.892	66.0131		103.893	70.5882		103.894	118.301		103.895	173.203		103.896	79.7386		103.897	121.569
				103.898	72.549		103.899	79.7386		103.899	126.797		103.901	150.327		103.902	81.6993		103.902	104.575
				103.903	67.3203		103.904	69.2811		103.905	124.837		103.906	163.399		103.907	85.6209		103.908	118.301
				103.909	72.549		103.91	59.4771		103.91	130.065		103.912	171.242		103.913	86.2745		103.913	122.222
				103.914	73.8562		103.915	60.1307		103.916	133.333		103.917	209.15		103.918	81.6993		103.919	122.876
				103.92	92.1569		103.921	80.3922		103.921	124.837		103.922	222.222		103.924	76.4706		103.924	109.15
				103.925	79.7386		103.926	69.9346		103.927	135.948		103.928	245.098		103.929	78.4314		103.93	125.49
				103.931	69.9346		103.931	64.0523		103.932	149.673		103.933	299.346		103.935	89.5425		103.935	143.791
				103.936	75.1634		103.937	73.8562		103.938	152.288		103.939	331.373		103.94	82.3529		103.941	171.242
				103.942	79.085		103.942	63.3987		103.943	175.817		103.944	386.928		103.946	94.7712		103.946	171.242
				103.947	83.6601		103.948	69.9346		103.949	200		103.95	459.477		103.951	78.4314		103.952	207.19
				103.953	80.3922		103.953	60.7843		103.954	245.098		103.955	565.359		103.957	79.7386		103.957	227.451
				103.958	94.7712		103.959	60.1307		103.96	301.961		103.961	647.059		103.962	103.268		103.963	300
				103.964	77.7778		103.964	63.3987		103.965	336.601		103.966	751.634		103.967	111.111		103.968	345.752
				103.969	93.4641		103.97	66.0131		103.971	390.85		103.972	900.654		103.973	100		103.974	412.418
				103.975	98.6928		103.975	63.3987		103.976	480.392		103.977	1088.24		103.978	127.451		103.979	500.654
				103.98	90.8497		103.981	62.7451		103.982	586.928		103.983	1286.27		103.984	137.909		103.985	598.039
				103.986	103.922		103.986	64.0523		103.987	724.183		103.988	1577.78		103.989	154.902		103.99	683.66
				103.991	87.5817		103.992	64.7059		103.992	848.366		103.994	1918.3		103.995	183.66		103.996	841.83
				103.997	89.5425		103.997	66.6667		103.998	1025.49		103.999	2442.48		104	210.458		104.001	972.549
				104.002	86.9281		104.003	66.0131		104.003	1152.29		104.005	2985.62		104.006	250.327		104.007	1141.18
				104.007	81.0458		104.008	67.3203		104.009	1184.31		104.01	3291.5		104.011	251.634		104.012	1186.93
				104.013	81.0458		104.014	74.5098		104.014	1185.62		104.016	3299.35		104.017	265.359		104.018	1220.92
				104.018	81.6993		104.019	77.7778		104.02	1097.39		104.021	3170.59		104.022	249.673		104.023	1172.55
				104.024	81.0458		104.025	69.9346		104.025	958.824		104.027	2943.79		104.028	245.098		104.029	1107.19
				104.029	63.3987		104.03	59.4771		104.031	749.02		104.032	2730.72		104.033	181.699		104.034	946.405
				104.035	69.2811		104.036	73.8562		104.036	545.098		104.038	2340.52		104.039	156.863		104.04	755.556
				104.04	71.8954		104.041	64.7059		104.042	369.935		104.043	1911.76		104.044	123.529		104.045	539.869
				104.046	62.0915		104.047	60.7843		104.047	218.301		104.049	1461.44		104.05	100		104.05	355.556
				104.051	81.6993		104.052	67.3203		104.053	141.83		104.054	1028.76		104.055	86.2745		104.056	212.418
				104.057	66.6667		104.058	71.2418		104.058	101.961		104.06	658.824		104.061	84.3137		104.061	143.137
				104.062	69.9346		104.063	63.3987		104.064	99.3464		104.065	418.954		104.066	100		104.067	102.614
				104.068	71.8954		104.069	69.2811		104.069	103.268		104.071	296.732		104.072	81.6993		104.072	115.686
				104.073	79.085		104.074	73.2026		104.075	98.6928		104.076	225.49		104.077	83.0065		104.078	104.575
				104.079	62.0915		104.08	69.2811		104.08	105.229		104.082	243.137		104.083	79.085		104.083	105.229
				104.084	67.9739		104.085	67.3203		104.086	107.19		104.087	222.222		104.088	77.7778		104.089	123.529
				104.09	77.1242		104.091	55.5556		104.091	107.843		104.093	233.987		104.094	88.2353		104.094	111.111
				104.095	75.1634		104.096	71.8954		104.097	106.536		104.098	211.111		104.099	94.1177		104.1	128.105
				104.101	65.3595		104.102	60.7843		104.102	104.575		104.103	228.758		104.105	94.1177		104.105	114.379
				104.106	77.1242		104.107	58.1699		104.108	106.536		104.109	186.275		104.11	113.725		104.111	115.686
				104.112	62.0915		104.113	70.5882		104.113	113.725		104.114	185.621		104.116	90.1961		104.116	100.654
				104.117	67.3203		104.118	73.8562		104.119	94.1177		104.12	183.66		104.121	106.536		104.122	118.301
				104.123	73.8562		104.123	64.7059		104.124	94.1177		104.125	171.242		104.127	88.2353		104.127	116.993
				104.128	64.0523		104.129	63.3987		104.13	94.1177		104.131	166.667		104.132	71.8954		104.133	103.922
				104.134	77.7778		104.134	66.0131		104.135	89.5425		104.136	173.203		104.138	78.4314		104.138	102.614
				104.139	76.4706		104.14	75.1634		104.141	92.1569		104.142	169.281		104.143	83.6601		104.144	99.3464
				104.145	86.9281		104.145	74.5098		104.146	86.9281		104.147	183.007		104.149	80.3922		104.149	82.3529
				104.15	93.4641		104.151	81.6993		104.152	98.0392		104.153	175.817		104.154	86.2745		104.155	91.5033
				104.156	76.4706		104.156	81.6993		104.157	86.2745		104.158	152.288		104.16	76.4706		104.16	82.3529
				104.161	77.7778		104.162	76.4706		104.163	98.6928		104.164	150.327		104.165	80.3922		104.166	88.8889
				104.167	91.5033		104.167	73.2026		104.168	96.0784		104.169	145.098		104.171	86.2745		104.171	87.5817
				104.172	83.0065		104.173	69.2811		104.174	88.8889		104.175	139.869		104.176	77.7778		104.177	77.1242
				104.178	73.2026		104.178	84.9673		104.179	96.732		104.18	137.255		104.181	75.817		104.182	74.5098
				104.183	81.0458		104.184	62.0915		104.185	85.6209		104.186	147.059		104.187	71.2418		104.188	58.1699
				104.189	64.7059		104.189	66.0131		104.19	79.085		104.191	135.948		104.192	86.2745		104.193	72.549
				104.194	68.6275		104.195	55.5556		104.196	92.1569		104.197	133.987		104.198	71.2418		104.199	84.3137
				104.2	77.7778		104.2	67.3203		104.201	78.4314		104.202	118.954		104.203	67.9739		104.204	72.549
				104.205	75.1634		104.206	70.5882		104.207	84.3137		104.208	126.797		104.209	66.6667		104.21	75.1634
				104.211	82.3529		104.211	74.5098		104.212	84.3137		104.213	135.948		104.214	64.7059		104.215	71.2418
				104.216	77.7778		104.217	69.2811		104.218	77.1242		104.219	108.497		104.22	81.0458		104.221	79.085
				104.222	62.7451		104.222	69.2811		104.223	84.3137		104.224	115.686		104.225	77.7778		104.226	82.3529
				104.227	63.3987		104.228	66.0131		104.228	81.0458		104.23	128.758		104.231	73.8562		104.232	67.3203
				104.233	71.2418		104.233	58.8235		104.234	75.817		104.235	133.333		104.236	77.7778		104.237	72.549
				104.238	63.3987		104.239	69.9346		104.239	84.3137		104.241	111.111		104.242	84.3137		104.243	75.1634
				104.243	65.3595		104.244	60.7843		104.245	83.6601		104.246	118.954		104.247	70.5882		104.248	73.2026
				104.249	62.0915		104.25	69.2811		104.25	87.5817		104.252	111.765		104.253	70.5882		104.254	74.5098
				104.254	63.3987		104.255	62.0915		104.256	79.7386		104.257	114.379		104.258	70.5882		104.259	72.549
				104.26	71.2418		104.261	56.8627		104.261	75.1634		104.263	130.065		104.264	60.7843		104.265	83.0065
				104.265	64.7059		104.266	71.2418		104.267	90.1961		104.268	105.882		104.269	74.5098		104.27	76.4706
				104.271	71.2418		104.272	72.549		104.272	81.0458		104.274	115.686		104.275	60.7843		104.276	75.817
				104.276	71.2418		104.277	62.0915		104.278	73.8562		104.279	110.458		104.28	61.4379		104.281	73.8562
				104.282	67.9739		104.283	57.5163		104.283	88.8889		104.285	96.0784		104.286	76.4706		104.287	71.2418
				104.287	55.5556		104.288	60.7843		104.289	88.8889		104.29	103.268		104.291	66.0131		104.292	81.0458
				104.293	71.8954		104.294	75.817		104.294	76.4706		104.296	116.993		104.297	72.549		104.298	86.2745
				104.298	68.6275		104.299	56.8627		104.3	92.1569		104.301	100.654		104.302	69.2811		104.303	76.4706
				104.304	71.8954		104.305	60.1307		104.305	70.5882		104.307	129.412		104.308	59.4771		104.309	87.5817
				104.309	73.8562		104.31	62.0915		104.311	96.0784		104.312	113.072		104.313	70.5882		104.314	65.3595
				104.315	68.6275		104.316	64.7059		104.316	86.2745		104.318	116.993		104.319	81.0458		104.32	73.8562
				104.32	66.0131		104.321	65.3595		104.322	87.5817		104.323	130.065		104.324	70.5882		104.325	78.4314
				104.326	73.8562		104.327	72.549		104.327	77.1242		104.329	128.758		104.33	64.0523		104.331	81.0458
				104.331	74.5098		104.332	67.3203		104.333	83.0065		104.334	124.837		104.335	64.0523		104.336	84.9673
				104.337	77.7778		104.338	66.6667		104.338	77.1242		104.34	149.673		104.341	67.9739		104.342	92.1569
				104.342	61.4379		104.343	84.9673		104.344	100		104.345	132.68		104.346	70.5882		104.347	73.2026
				104.348	78.4314		104.349	59.4771		104.349	96.732		104.351	128.105		104.352	81.6993		104.352	82.3529
				104.353	62.7451		104.354	71.2418		104.355	94.1177		104.356	140.523		104.357	70.5882		104.358	87.5817
				104.359	62.0915		104.36	60.7843		104.36	72.549		104.362	135.948		104.363	73.2026		104.363	79.7386
				104.364	56.8627		104.365	55.5556		104.366	69.2811		104.367	119.608		104.368	59.4771		104.369	79.085
				104.37	64.0523		104.371	68.6275		104.371	71.8954		104.373	120.261		104.374	79.085		104.374	69.9346
				104.375	59.4771		104.376	56.8627		104.377	74.5098		104.378	115.686		104.379	68.6275		104.38	77.1242
				104.381	60.7843		104.382	65.3595		104.382	70.5882		104.384	96.732		104.385	66.0131		104.385	73.2026
				104.386	65.3595		104.387	64.0523		104.388	66.0131		104.389	98.0392		104.39	64.0523		104.391	67.9739
				104.392	54.902		104.393	65.3595		104.393	73.2026		104.395	84.9673		104.396	81.6993		104.396	58.8235
				104.397	71.2418		104.398	64.7059		104.399	65.3595		104.4	76.4706		104.401	64.0523		104.402	57.5163
				104.403	64.0523		104.404	71.2418		104.404	69.2811		104.406	77.1242		104.407	87.5817		104.407	71.8954
				104.408	66.6667		104.409	73.8562		104.41	82.3529		104.411	79.7386		104.412	75.1634		104.413	67.3203
				104.414	58.1699		104.415	64.7059		104.415	62.0915		104.417	79.7386		104.418	68.6275		104.418	60.1307
				104.419	67.9739		104.42	62.0915		104.421	77.1242		104.422	97.3856		104.423	73.2026		104.424	61.4379
				104.425	61.4379		104.426	54.2484		104.426	72.549		104.428	81.6993		104.429	69.9346		104.429	59.4771
				104.43	67.3203		104.431	60.1307		104.432	67.9739		104.433	90.8497		104.434	61.4379		104.435	68.6275
				104.436	70.5882		104.437	64.7059		104.437	78.4314		104.439	86.9281		104.44	62.0915		104.44	75.1634
				104.441	64.0523		104.442	65.3595		104.443	75.1634		104.444	83.0065		104.445	71.2418		104.446	73.8562
				104.447	69.9346		104.448	51.634		104.448	66.0131		104.45	79.7386		104.451	62.7451		104.451	70.5882
				104.452	66.6667		104.453	70.5882		104.454	75.817		104.455	86.9281		104.456	76.4706		104.457	71.8954
				104.458	71.2418		104.459	61.4379		104.459	77.1242		104.461	88.8889		104.462	79.085		104.462	76.4706
				104.463	73.2026		104.464	66.6667		104.465	74.5098		104.466	93.4641		104.467	68.6275		104.468	78.4314
				104.469	67.9739		104.47	73.2026		104.47	68.6275		104.472	96.732		104.473	64.0523		104.473	67.3203
				104.474	66.6667		104.475	79.085		104.476	78.4314		104.477	84.3137		104.478	61.4379		104.479	64.7059
				104.48	70.5882		104.481	71.8954		104.481	84.3137		104.483	94.1177		104.484	65.3595		104.484	69.2811
				104.485	72.549		104.486	73.2026		104.487	63.3987		104.488	90.1961		104.489	63.3987		104.49	66.0131
				104.491	69.2811		104.492	76.4706		104.492	72.549		104.494	98.6928		104.495	69.2811		104.495	74.5098
				104.496	74.5098		104.497	75.817		104.498	72.549		104.499	73.2026		104.5	67.3203		104.501	64.7059
				104.502	66.0131		104.503	64.7059		104.503	64.7059		104.505	86.9281		104.506	77.7778		104.506	59.4771
				104.507	59.4771		104.508	70.5882		104.509	73.2026		104.51	87.5817		104.511	70.5882		104.512	80.3922
				104.513	71.2418		104.514	63.3987		104.514	73.2026		104.516	88.8889		104.517	75.1634		104.517	71.2418
				104.518	69.9346		104.519	72.549		104.52	77.1242		104.521	89.5425		104.522	74.5098		104.523	65.3595
				104.524	65.3595		104.525	75.1634		104.525	77.7778		104.526	88.8889		104.528	75.1634		104.528	71.8954
				104.529	80.3922		104.53	57.5163		104.531	76.4706		104.532	83.6601		104.533	60.1307		104.534	64.7059
				104.535	65.3595		104.536	86.2745		104.536	81.0458		104.537	83.6601		104.539	72.549		104.539	72.549
				104.54	72.549		104.541	61.4379		104.542	74.5098		104.543	85.6209		104.544	73.2026		104.545	75.1634
				104.546	73.2026		104.547	74.5098		104.547	78.4314		104.549	86.2745		104.55	70.5882		104.55	55.5556
				104.551	70.5882		104.552	69.9346		104.553	75.1634		104.554	86.9281		104.555	73.8562		104.556	58.8235
				104.557	73.8562		104.558	66.0131		104.558	65.3595		104.559	90.1961		104.561	80.3922		104.561	63.3987
				104.562	61.4379		104.563	67.3203		104.564	70.5882		104.565	90.8497		104.566	67.3203		104.567	75.817
				104.568	68.6275		104.569	68.6275		104.569	78.4314		104.57	86.2745		104.572	73.8562		104.572	73.8562
				104.573	73.2026		104.574	63.3987		104.575	69.2811		104.576	88.8889		104.577	67.9739		104.578	68.6275
				104.579	67.3203		104.58	58.8235		104.58	73.2026		104.582	81.6993		104.583	71.8954		104.583	76.4706
				104.584	62.0915		104.585	58.1699		104.586	74.5098		104.587	83.6601		104.588	75.1634		104.589	75.817
				104.59	64.0523		104.591	73.8562		104.591	82.3529		104.593	92.1569		104.594	68.6275		104.594	67.9739
				104.595	68.6275		104.596	64.7059		104.597	71.2418		104.598	85.6209		104.599	72.549		104.6	70.5882
				104.601	64.7059		104.602	84.3137		104.602	74.5098		104.604	83.6601		104.605	83.0065		104.605	64.0523
				104.606	69.2811		104.607	64.7059		104.608	74.5098		104.609	79.085		104.61	67.9739		104.611	74.5098
				104.612	64.7059		104.613	64.0523		104.613	81.0458		104.615	71.2418		104.616	74.5098		104.616	67.9739
				104.617	67.3203		104.618	66.0131		104.619	77.1242		104.62	85.6209		104.621	59.4771		104.622	81.6993
				104.623	57.5163		104.624	63.3987		104.624	86.2745		104.626	82.3529		104.627	69.9346		104.627	71.8954
				104.628	79.085		104.629	77.1242		104.63	69.9346		104.631	91.5033		104.632	75.817		104.633	71.2418
				104.634	73.8562		104.635	56.2092		104.635	79.085		104.637	83.0065		104.638	69.2811		104.638	73.2026
				104.639	71.8954		104.64	67.9739		104.641	79.085		104.642	79.7386		104.643	78.4314		104.644	64.7059
				104.645	68.6275		104.646	75.1634		104.646	73.8562		104.648	90.1961		104.649	68.6275		104.649	74.5098
				104.65	75.1634		104.651	74.5098		104.652	78.4314		104.653	84.9673		104.654	72.549		104.655	70.5882
				104.656	66.0131		104.657	73.8562		104.657	75.1634		104.659	89.5425		104.66	68.6275		104.66	73.2026
				104.661	67.9739		104.662	64.7059		104.663	75.1634		104.664	85.6209		104.665	64.0523		104.666	71.8954
				104.667	67.9739		104.668	64.7059		104.668	78.4314		104.67	84.3137		104.671	75.817		104.671	69.2811
				104.672	56.2092		104.673	67.9739		104.674	73.2026		104.675	95.4248		104.676	74.5098		104.677	80.3922
				104.678	64.0523		104.679	56.8627		104.679	71.2418		104.681	86.2745		104.682	69.9346		104.682	70.5882
				104.683	62.0915		104.684	68.6275		104.685	65.3595		104.686	83.6601		104.687	55.5556		104.688	65.3595
				104.689	60.1307		104.69	60.1307		104.69	81.6993		104.692	81.6993		104.693	62.7451		104.693	71.8954
				104.694	69.2811		104.695	69.9346		104.696	67.3203		104.697	75.817		104.698	68.6275		104.699	65.3595
				104.7	72.549		104.701	62.7451		104.701	76.4706		104.703	82.3529		104.704	76.4706		104.704	65.3595
				104.705	58.8235		104.706	60.7843		104.707	64.7059		104.708	98.6928		104.709	73.2026		104.71	62.7451
				104.711	60.7843		104.712	75.817		104.712	73.8562		104.714	84.3137		104.715	69.9346		104.715	80.3922
				104.716	72.549		104.717	60.7843		104.718	83.0065		104.719	87.5817		104.72	73.2026		104.721	83.0065
				104.722	78.4314		104.723	73.2026		104.723	81.0458		104.725	78.4314		104.726	67.9739		104.726	67.9739
				104.727	69.9346		104.728	67.3203		104.729	87.5817		104.73	79.085		104.731	79.085		104.732	83.0065
				104.733	73.8562		104.734	65.3595		104.734	69.2811		104.736	87.5817		104.737	67.3203		104.737	79.085
				104.738	59.4771		104.739	70.5882		104.74	79.085		104.741	80.3922		104.742	66.0131		104.743	68.6275
				104.744	64.7059		104.745	68.6275		104.745	69.2811		104.747	79.085		104.748	68.6275		104.748	65.3595
				104.749	60.1307		104.75	64.7059		104.751	65.3595		104.752	86.9281		104.753	75.1634		104.754	67.9739
				104.755	66.6667		104.756	52.9412		104.756	79.085		104.758	71.8954		104.759	71.8954		104.76	66.6667
				104.76	81.6993		104.761	62.0915		104.762	74.5098		104.763	74.5098		104.764	65.3595		104.765	64.7059
				104.766	64.7059		104.767	69.9346		104.767	71.2418		104.769	82.3529		104.77	75.817		104.771	75.1634
				104.771	62.7451		104.772	67.3203		104.773	75.1634		104.774	84.9673		104.775	57.5163		104.776	81.0458
				104.777	56.8627		104.778	67.3203		104.778	71.2418		104.78	87.5817		104.781	73.2026		104.782	67.9739
				104.782	71.8954		104.783	69.2811		104.784	84.3137		104.785	84.9673		104.786	68.6275		104.787	70.5882
				104.788	71.8954		104.789	62.0915		104.789	74.5098		104.791	77.1242		104.792	70.5882		104.793	66.0131
				104.793	64.7059		104.794	64.0523		104.795	77.1242		104.796	80.3922		104.797	73.2026		104.798	80.3922
				104.799	70.5882		104.8	58.8235		104.8	67.9739		104.802	97.3856		104.803	70.5882		104.804	88.2353
				104.804	75.817		104.805	63.3987		104.806	73.8562		104.807	86.9281		104.808	73.2026		104.809	71.8954
				104.81	62.7451		104.811	66.6667		104.811	88.2353		104.813	80.3922		104.814	74.5098		104.815	91.5033
				104.815	77.7778		104.816	71.2418		104.817	62.7451		104.818	71.2418		104.819	63.3987		104.82	77.1242
				104.821	77.7778		104.822	71.2418		104.822	83.0065		104.824	79.085		104.825	71.8954		104.826	66.0131
				104.826	72.549		104.827	60.1307		104.828	84.3137		104.829	85.6209		104.83	75.1634		104.831	73.2026
				104.832	72.549		104.833	64.0523		104.833	69.9346		104.835	72.549		104.836	73.8562		104.837	71.2418
				104.837	72.549		104.838	73.2026		104.839	73.2026		104.84	71.2418		104.841	69.2811		104.842	68.6275
				104.843	67.3203		104.844	67.9739		104.844	84.3137		104.846	83.0065		104.847	66.6667		104.848	71.2418
				104.848	82.3529		104.849	60.1307		104.85	83.6601		104.851	84.3137		104.852	66.6667		104.853	82.3529
				104.854	71.2418		104.855	70.5882		104.855	88.8889		104.857	79.085		104.858	67.3203		104.859	66.6667
				104.859	67.3203		104.86	61.4379		104.861	71.8954		104.862	84.3137		104.863	68.6275		104.864	77.7778
				104.865	90.8497		104.866	75.1634		104.866	81.6993		104.868	79.085		104.869	68.6275		104.87	61.4379
				104.87	75.817		104.871	62.7451		104.872	82.3529		104.873	90.8497		104.874	74.5098		104.875	68.6275
				104.876	73.8562		104.877	61.4379		104.877	71.2418		104.879	73.8562		104.88	71.8954		104.881	67.9739
				104.882	81.0458		104.882	73.8562		104.883	84.9673		104.884	75.817		104.885	62.7451		104.886	78.4314
				104.887	81.0458		104.888	50.3268		104.888	76.4706		104.89	83.6601		104.891	69.9346		104.892	72.549
				104.893	72.549		104.893	68.6275		104.894	77.7778		104.895	78.4314		104.896	76.4706		104.897	89.5425
				104.898	81.0458		104.899	68.6275		104.9	78.4314		104.901	80.3922		104.902	60.1307		104.903	78.4314
				104.904	70.5882		104.904	63.3987		104.905	84.9673		104.906	84.9673		104.907	68.6275		104.908	69.9346
				104.909	73.2026		104.91	69.2811		104.911	86.2745		104.912	84.3137		104.913	70.5882		104.914	87.5817
				104.915	73.2026		104.915	73.8562		104.916	84.9673		104.917	87.5817		104.918	84.3137		104.919	85.6209
				104.92	67.9739		104.921	57.5163		104.922	74.5098		104.923	83.6601		104.924	73.8562		104.925	79.7386
				104.926	75.1634		104.926	71.8954		104.927	85.6209		104.928	98.6928		104.929	68.6275		104.93	78.4314
				104.931	85.6209		104.932	66.6667		104.933	83.6601		104.934	84.9673		104.935	77.7778		104.936	76.4706
				104.937	71.2418		104.937	63.3987		104.938	86.2745		104.939	100		104.941	85.6209		104.941	76.4706
				104.942	72.549		104.943	64.0523		104.944	77.7778		104.945	95.4248		104.946	91.5033		104.947	89.5425
				104.948	73.2026		104.948	62.7451		104.949	75.817		104.95	88.8889		104.952	68.6275		104.952	77.7778
				104.953	71.8954		104.954	61.4379		104.955	77.7778		104.956	91.5033		104.957	74.5098		104.958	86.9281
				104.959	71.8954		104.959	64.0523		104.96	73.2026		104.961	93.4641		104.963	71.8954		104.963	81.6993
				104.964	77.1242		104.965	75.1634		104.966	87.5817		104.967	111.765		104.968	63.3987		104.969	82.3529
				104.97	70.5882		104.97	54.902		104.971	100		104.972	103.268		104.974	75.1634		104.974	79.085
				104.975	75.817		104.976	61.4379		104.977	85.6209		104.978	100.654		104.979	82.3529		104.98	88.2353
				104.981	72.549		104.981	73.2026		104.982	96.0784		104.983	111.111		104.985	71.8954		104.985	97.3856
				104.986	69.2811		104.987	63.3987		104.988	98.0392		104.989	130.065		104.99	79.7386		104.991	86.9281
				104.992	89.5425		104.992	63.3987		104.993	93.4641		104.994	126.144		104.996	79.085		104.996	111.111
				104.997	78.4314		104.998	60.7843		104.999	105.882		105	144.444		105.001	76.4706		105.002	116.993
				105.003	83.6601		105.004	71.2418		105.004	101.961		105.005	164.706		105.007	83.0065		105.007	107.843
				105.008	72.549		105.009	62.7451		105.01	120.261		105.011	184.314		105.012	86.2745		105.013	156.863
				105.014	94.1177		105.015	67.9739		105.015	141.83		105.017	206.536		105.018	82.3529		105.018	161.438
				105.019	90.8497		105.02	71.2418		105.021	150.327		105.022	242.484		105.023	91.5033		105.024	208.497
				105.025	88.8889		105.026	66.6667		105.026	158.17		105.028	277.778		105.029	94.7712		105.029	234.641
				105.03	99.3464		105.031	67.3203		105.032	201.961		105.033	338.562		105.034	86.9281		105.035	322.222
				105.036	88.8889		105.037	69.2811		105.037	245.752		105.039	450.327		105.04	118.301		105.04	397.386
				105.041	97.3856		105.042	74.5098		105.043	283.007		105.044	615.686		105.045	111.111		105.046	507.843
				105.047	82.3529		105.048	69.2811		105.048	330.719		105.05	796.078		105.051	128.758		105.051	619.608
				105.052	90.8497		105.053	75.1634		105.054	352.288		105.055	913.726		105.056	131.373		105.057	690.85
				105.058	81.0458		105.059	68.6275		105.059	386.928		105.061	1009.8		105.062	135.294		105.063	735.948
				105.063	84.3137		105.064	64.0523		105.065	375.817		105.066	1094.77		105.067	120.915		105.068	762.745
				105.069	71.8954		105.07	68.6275		105.07	320.261		105.072	1135.29		105.073	118.954		105.074	728.105
				105.074	70.5882		105.075	66.0131		105.076	265.359		105.077	1092.81		105.078	126.797		105.079	650.98
				105.08	65.3595		105.081	69.9346		105.081	204.575		105.083	948.366		105.084	98.6928		105.085	505.882
				105.085	63.3987		105.086	67.9739		105.087	130.719		105.088	722.222		105.089	92.1569		105.09	364.052
				105.091	66.6667		105.092	66.6667		105.092	104.575		105.094	505.229		105.095	104.575		105.096	268.627
				105.096	64.0523		105.097	69.2811		105.098	100.654		105.099	326.144		105.1	90.1961		105.101	184.314
				105.102	71.2418		105.103	79.7386		105.103	85.6209		105.105	228.758		105.106	89.5425		105.107	149.02
				105.107	71.2418		105.108	79.085		105.109	85.6209		105.11	163.399		105.111	81.6993		105.112	159.477
				105.113	75.1634		105.114	74.5098		105.114	94.1177		105.116	161.438		105.117	97.3856		105.118	151.634
				105.119	50.9804		105.119	69.9346		105.12	95.4248		105.121	162.092		105.122	83.0065		105.123	160.784
				105.124	60.1307		105.125	68.6275		105.126	76.4706		105.127	161.438		105.128	77.7778		105.129	146.405
				105.13	64.0523		105.13	63.3987		105.131	86.9281		105.132	158.824		105.133	81.0458		105.134	139.216
				105.135	71.2418		105.136	60.1307		105.137	84.3137		105.138	149.02		105.139	73.2026		105.14	117.647
				105.141	64.7059		105.141	63.3987		105.142	81.0458		105.143	143.137		105.144	70.5882		105.145	98.6928
				105.146	72.549		105.147	64.7059		105.148	84.3137		105.149	114.379		105.15	74.5098		105.151	85.6209
				105.152	80.3922		105.152	74.5098		105.153	82.3529		105.154	120.915		105.156	84.9673		105.156	78.4314
				105.157	69.9346		105.158	69.9346		105.159	77.1242		105.16	109.15		105.161	72.549		105.162	75.817
				105.163	68.6275		105.163	77.7778		105.164	87.5817		105.165	107.843		105.167	78.4314		105.167	75.817
				105.168	69.9346		105.169	66.6667		105.17	74.5098		105.171	117.647		105.172	69.2811		105.173	89.5425
				105.174	69.9346		105.174	54.902		105.175	66.0131		105.176	101.961		105.178	77.1242		105.178	87.5817
				105.179	71.2418		105.18	62.0915		105.181	73.2026		105.182	96.732		105.183	81.6993		105.184	70.5882
				105.185	69.2811		105.185	62.0915		105.186	84.9673		105.187	96.732		105.189	62.7451		105.189	69.2811
				105.19	70.5882		105.191	69.2811		105.192	69.9346		105.193	100		105.194	75.817		105.195	83.0065
				105.196	58.8235		105.197	70.5882		105.197	84.9673		105.198	88.8889		105.2	76.4706		105.2	82.3529
				105.201	65.3595		105.202	76.4706		105.203	74.5098		105.204	90.1961		105.205	63.3987		105.206	79.085
				105.207	62.7451		105.208	52.2876		105.208	76.4706		105.21	98.0392		105.211	69.2811		105.211	67.9739
				105.212	66.6667		105.213	73.8562		105.214	79.7386		105.215	96.732		105.216	83.6601		105.217	74.5098
				105.218	71.2418		105.219	72.549		105.219	75.817		105.221	89.5425		105.222	70.5882		105.222	66.6667
				105.223	62.7451		105.224	58.1699		105.225	69.9346		105.226	90.1961		105.227	82.3529		105.228	68.6275
				105.229	62.0915		105.23	64.0523		105.23	69.9346		105.232	89.5425		105.233	69.9346		105.234	70.5882
				105.234	76.4706		105.235	62.0915		105.236	69.2811		105.237	84.9673		105.238	62.7451		105.239	64.0523
				105.24	68.6275		105.241	62.7451		105.241	70.5882		105.243	65.3595		105.244	75.817		105.245	72.549
				105.245	64.7059		105.246	62.7451		105.247	80.3922		105.248	81.6993		105.249	74.5098		105.25	74.5098
				105.251	76.4706		105.252	55.5556		105.252	79.085		105.254	84.9673		105.255	66.6667		105.256	77.1242
				105.256	71.2418		105.257	60.1307		105.258	66.0131		105.259	87.5817		105.26	70.5882		105.261	73.2026
				105.262	70.5882		105.263	67.3203		105.263	70.5882		105.265	100		105.266	79.7386		105.267	73.8562
				105.267	56.2092		105.268	66.6667		105.269	75.817		105.27	82.3529		105.271	72.549		105.272	71.2418
				105.273	64.7059		105.274	76.4706		105.274	80.3922		105.276	87.5817		105.277	65.3595		105.278	75.1634
				105.278	60.7843		105.279	67.9739		105.28	68.6275		105.281	96.732		105.282	64.0523		105.283	69.2811
				105.284	63.3987		105.285	77.7778		105.285	81.0458		105.287	86.2745		105.288	73.8562		105.289	70.5882
				105.29	86.2745		105.29	64.7059		105.291	70.5882		105.292	84.3137		105.293	66.6667		105.294	77.1242
				105.295	67.9739		105.296	73.2026		105.297	67.9739		105.298	88.8889		105.299	83.6601		105.3	66.0131
				105.301	64.7059		105.301	62.7451		105.302	83.0065		105.303	94.7712		105.304	71.2418		105.305	77.1242
				105.306	61.4379		105.307	58.1699		105.308	73.2026		105.309	91.5033		105.31	68.6275		105.311	71.2418
				105.312	69.9346		105.312	61.4379		105.313	69.2811		105.314	79.085		105.316	64.0523		105.316	71.8954
				105.317	71.8954		105.318	63.3987		105.319	65.3595		105.32	85.6209		105.321	71.2418		105.322	72.549
				105.323	66.6667		105.323	69.9346		105.324	67.3203		105.325	81.0458		105.327	57.5163		105.327	88.8889
				105.328	54.902		105.329	67.9739		105.33	69.2811		105.331	84.9673		105.332	83.0065		105.333	84.3137
				105.334	69.9346		105.334	58.8235		105.335	77.7778		105.336	98.0392		105.338	72.549		105.338	79.7386
				105.339	67.3203		105.34	71.2418		105.341	81.0458		105.342	79.7386		105.343	75.1634		105.344	63.3987
				105.345	68.6275		105.346	72.549		105.346	78.4314		105.347	81.0458		105.349	64.7059		105.349	75.817
				105.35	65.3595		105.351	62.0915		105.352	72.549		105.353	74.5098		105.354	82.3529		105.355	75.1634
				105.356	55.5556		105.357	61.4379		105.357	69.9346		105.359	88.2353		105.36	68.6275		105.36	78.4314
				105.361	65.3595		105.362	60.1307		105.363	69.2811		105.364	80.3922		105.365	74.5098		105.366	83.0065
				105.367	69.9346		105.368	66.6667		105.368	68.6275		105.37	72.549		105.371	71.2418		105.371	67.3203
				105.372	69.9346		105.373	55.5556		105.374	64.7059		105.375	93.4641		105.376	61.4379		105.377	81.6993
				105.378	67.3203		105.379	63.3987		105.379	73.2026		105.381	89.5425		105.382	75.817		105.383	74.5098
				105.383	77.7778		105.384	62.7451		105.385	58.1699		105.386	88.2353		105.387	58.8235		105.388	81.6993
				105.389	70.5882		105.39	74.5098		105.39	85.6209		105.392	92.1569		105.393	67.3203		105.394	69.2811
				105.394	69.2811		105.395	68.6275		105.396	79.7386		105.397	94.1177		105.398	71.8954		105.399	86.9281
				105.4	73.2026		105.401	64.0523		105.401	66.6667		105.403	102.614		105.404	69.2811		105.405	76.4706
				105.405	67.3203		105.406	62.0915		105.407	83.0065		105.408	86.2745		105.409	62.0915		105.41	88.2353
				105.411	69.2811		105.412	66.6667		105.412	74.5098		105.414	95.4248		105.415	64.7059		105.416	72.549
				105.417	73.2026		105.417	78.4314		105.418	86.9281		105.419	85.6209		105.42	80.3922		105.421	71.2418
				105.422	69.9346		105.423	54.2484		105.424	79.7386		105.425	76.4706		105.426	71.2418		105.427	62.7451
				105.428	62.7451		105.428	67.9739		105.429	74.5098		105.43	86.2745		105.431	76.4706		105.432	61.4379
				105.433	71.8954		105.434	64.7059		105.435	71.2418		105.436	77.1242		105.437	55.5556		105.438	64.7059
				105.439	66.6667		105.439	62.7451		105.44	71.8954		105.441	73.2026		105.443	79.085		105.443	75.1634
				105.444	70.5882		105.445	60.1307		105.446	83.0065		105.447	79.7386		105.448	64.0523		105.449	65.3595
				105.45	66.0131		105.45	72.549		105.451	74.5098		105.452	77.1242		105.454	58.1699		105.454	60.1307
				105.455	62.0915		105.456	64.7059		105.457	78.4314		105.458	73.2026		105.459	62.7451		105.46	75.1634
				105.461	54.2484		105.461	64.0523		105.462	79.085		105.463	79.7386		105.465	62.0915		105.465	69.2811
				105.466	60.1307		105.467	57.5163		105.468	88.2353		105.469	90.8497		105.47	73.2026		105.471	73.2026
				105.472	71.8954		105.473	63.3987		105.473	64.7059		105.475	94.7712		105.476	69.9346		105.476	67.3203
				105.477	67.3203		105.478	70.5882		105.479	68.6275		105.48	88.8889		105.481	68.6275		105.482	69.9346
				105.483	65.3595		105.484	68.6275		105.484	77.7778		105.486	91.5033		105.487	75.817		105.487	75.817
				105.488	59.4771		105.489	67.3203		105.49	75.817		105.491	81.6993		105.492	57.5163		105.493	80.3922
				105.494	69.9346		105.495	70.5882		105.495	80.3922		105.497	75.817		105.498	60.1307		105.499	75.1634
				105.499	78.4314		105.5	72.549		105.501	73.2026		105.502	91.5033		105.503	66.6667		105.504	71.2418
				105.505	67.9739		105.506	58.1699		105.506	77.7778		105.508	81.0458		105.509	66.0131		105.51	72.549
				105.51	64.7059		105.511	71.8954		105.512	67.9739		105.513	84.9673		105.514	69.9346		105.515	77.1242
				105.516	63.3987		105.517	66.6667		105.517	66.0131		105.519	83.6601		105.52	73.8562		105.521	68.6275
				105.521	58.1699		105.522	66.0131		105.523	67.3203		105.524	90.8497		105.525	73.2026		105.526	75.817
				105.527	65.3595		105.528	66.6667		105.528	69.9346		105.53	67.3203		105.531	72.549		105.532	77.7778
				105.533	60.7843		105.533	62.7451		105.534	75.1634		105.535	75.817		105.536	74.5098		105.537	62.7451
				105.538	71.8954		105.539	71.8954		105.54	75.817		105.541	88.8889		105.542	67.3203		105.543	68.6275
				105.544	67.3203		105.544	72.549		105.545	67.9739		105.546	83.6601		105.547	62.7451		105.548	76.4706
				105.549	67.9739		105.55	71.2418		105.551	62.0915		105.552	81.0458		105.553	66.0131		105.554	75.817
				105.555	60.7843		105.555	61.4379		105.556	73.2026		105.557	88.2353		105.559	81.6993		105.559	67.9739
				105.56	72.549		105.561	64.7059		105.562	75.817		105.563	82.3529		105.564	79.085		105.565	69.9346
				105.566	71.8954		105.566	66.0131		105.567	80.3922		105.568	76.4706		105.57	66.6667		105.57	74.5098
				105.571	63.3987		105.572	71.8954		105.573	72.549		105.574	69.9346		105.575	76.4706		105.576	60.1307
				105.577	66.6667		105.578	71.8954		105.578	68.6275		105.579	69.9346		105.581	76.4706		105.581	58.1699
				105.582	72.549		105.583	66.6667		105.584	77.1242		105.585	81.0458		105.586	76.4706		105.587	55.5556
				105.588	70.5882		105.589	53.5948		105.589	84.3137		105.591	77.1242		105.592	71.8954		105.592	72.549
				105.593	71.2418		105.594	73.2026		105.595	62.7451		105.596	74.5098		105.597	72.549		105.598	70.5882
				105.599	66.0131		105.6	64.7059		105.6	79.7386		105.602	88.2353		105.603	75.817		105.604	69.9346
				105.604	78.4314		105.605	67.9739		105.606	70.5882		105.607	69.9346		105.608	75.817		105.609	59.4771
				105.61	66.0131		105.611	68.6275		105.611	72.549		105.613	81.0458		105.614	73.2026		105.615	69.2811
				105.615	73.2026		105.616	64.7059		105.617	71.2418		105.618	95.4248		105.619	71.8954		105.62	69.2811
				105.621	70.5882		105.622	77.7778		105.622	63.3987		105.624	75.817		105.625	64.0523		105.626	69.2811
				105.626	56.8627		105.627	67.9739		105.628	77.7778		105.629	75.817		105.63	71.2418		105.631	73.2026
				105.632	74.5098		105.633	64.0523		105.633	72.549		105.635	94.1177		105.636	80.3922		105.637	73.2026
				105.638	71.2418		105.638	69.9346		105.639	82.3529		105.64	78.4314		105.641	68.6275		105.642	72.549
				105.643	71.2418		105.644	66.0131		105.645	75.817		105.646	86.2745		105.647	82.3529		105.648	67.3203
				105.649	63.3987		105.649	62.0915		105.65	60.1307		105.651	69.9346		105.653	62.0915		105.653	76.4706
				105.654	58.8235		105.655	73.2026		105.656	70.5882		105.657	64.7059		105.658	66.6667		105.659	68.6275
				105.66	64.7059		105.66	66.0131		105.661	75.817		105.662	77.7778		105.664	62.7451		105.664	60.1307
				105.665	55.5556		105.666	68.6275		105.667	68.6275		105.668	80.3922		105.669	71.8954		105.67	69.2811
				105.671	77.7778		105.671	61.4379		105.672	78.4314		105.673	77.7778		105.675	62.7451		105.675	83.6601
				105.676	73.2026		105.677	59.4771		105.678	67.9739		105.679	83.6601		105.68	73.2026		105.681	68.6275
				105.682	77.7778		105.683	71.2418		105.683	77.7778		105.685	77.7778		105.686	69.2811		105.686	78.4314
				105.687	59.4771		105.688	80.3922		105.689	75.1634		105.69	85.6209		105.691	73.2026		105.692	67.9739
				105.693	63.3987		105.694	69.2811		105.694	85.6209		105.696	80.3922		105.697	75.817		105.698	66.0131
				105.698	65.3595		105.699	65.3595		105.7	71.2418		105.701	80.3922		105.702	63.3987		105.703	69.9346
				105.704	81.0458		105.705	71.8954		105.705	76.4706		105.707	73.8562		105.708	63.3987		105.709	69.2811
				105.709	63.3987		105.71	58.1699		105.711	64.0523		105.712	73.8562		105.713	61.4379		105.714	61.4379
				105.715	64.7059		105.716	68.6275		105.716	65.3595		105.718	84.3137		105.719	66.6667		105.72	62.7451
				105.72	70.5882		105.721	68.6275		105.722	62.0915		105.723	81.6993		105.724	65.3595		105.725	66.0131
				105.726	74.5098		105.727	58.1699		105.727	73.2026		105.729	83.0065		105.73	68.6275		105.731	73.2026
				105.732	69.9346		105.732	68.6275		105.733	72.549		105.734	82.3529		105.735	82.3529		105.736	74.5098
				105.737	74.5098		105.738	68.6275		105.739	78.4314		105.74	81.6993		105.741	71.2418		105.742	65.3595
				105.743	73.8562		105.743	71.8954		105.744	75.1634		105.745	83.0065		105.747	69.2811		105.747	67.3203
				105.748	59.4771		105.749	70.5882		105.75	75.1634		105.751	75.817		105.752	72.549		105.753	69.2811
				105.754	61.4379		105.754	62.7451		105.755	62.7451		105.756	81.0458		105.758	68.6275		105.758	71.2418
				105.759	64.0523		105.76	58.1699		105.761	75.817		105.762	90.8497		105.763	67.3203		105.764	66.6667
				105.765	69.9346		105.766	66.6667		105.766	68.6275		105.767	82.3529		105.769	74.5098		105.769	69.9346
				105.77	71.8954		105.771	62.7451		105.772	76.4706		105.773	82.3529		105.774	79.085		105.775	64.0523
				105.776	91.5033		105.777	75.1634		105.777	77.1242		105.779	83.0065		105.78	72.549		105.78	80.3922
				105.781	76.4706		105.782	60.7843		105.783	73.2026		105.784	85.6209		105.785	69.9346		105.786	76.4706
				105.787	58.8235		105.788	66.6667		105.788	66.6667		105.79	83.0065		105.791	69.9346		105.792	80.3922
				105.792	62.0915		105.793	74.5098		105.794	68.6275		105.795	76.4706		105.796	71.8954		105.797	65.3595
				105.798	75.817		105.799	59.4771		105.799	69.2811		105.801	75.1634		105.802	80.3922		105.803	68.6275
				105.803	67.9739		105.804	64.0523		105.805	74.5098		105.806	84.3137		105.807	82.3529		105.808	66.0131
				105.809	66.0131		105.81	71.8954		105.81	78.4314		105.812	82.3529		105.813	71.8954		105.814	76.4706
				105.815	66.6667		105.815	69.9346		105.816	73.8562		105.817	79.7386		105.818	79.085		105.819	68.6275
				105.82	66.6667		105.821	70.5882		105.822	79.7386		105.823	81.6993		105.824	67.9739		105.825	74.5098
				105.826	70.5882		105.826	67.3203		105.827	77.7778		105.828	96.732		105.83	72.549		105.83	54.2484
				105.831	63.3987		105.832	67.3203		105.833	79.7386		105.834	75.817		105.835	70.5882		105.836	60.7843
				105.837	56.8627		105.837	60.7843		105.838	70.5882		105.839	81.6993		105.841	73.8562		105.841	66.0131
				105.842	61.4379		105.843	64.0523		105.844	78.4314		105.845	84.3137		105.846	64.7059		105.847	68.6275
				105.848	56.8627		105.849	64.7059		105.849	65.3595		105.85	81.0458		105.852	67.3203		105.852	66.0131
				105.853	67.3203		105.854	69.2811		105.855	77.7778		105.856	82.3529		105.857	67.3203		105.858	79.7386
				105.859	79.085		105.86	69.2811		105.86	77.1242		105.862	84.3137		105.863	77.7778		105.863	64.7059
				105.864	62.0915		105.865	60.1307		105.866	62.7451		105.867	77.1242		105.868	71.2418		105.869	73.8562
				105.87	62.0915		105.871	59.4771		105.871	69.2811		105.873	78.4314		105.874	71.2418		105.875	75.1634
				105.875	56.2092		105.876	67.3203		105.877	72.549		105.878	73.8562		105.879	60.7843		105.88	70.5882
				105.881	74.5098		105.882	51.634		105.882	79.085		105.884	71.2418		105.885	63.3987		105.886	68.6275
				105.886	66.0131		105.887	56.2092		105.888	73.8562		105.889	86.2745		105.89	64.0523		105.891	67.3203
				105.892	69.9346		105.893	71.8954		105.893	69.2811		105.895	86.2745		105.896	75.817		105.897	67.9739
				105.898	64.0523		105.898	58.1699		105.899	89.5425		105.9	90.1961		105.901	71.2418		105.902	66.6667
				105.903	76.4706		105.904	60.1307		105.905	75.1634		105.906	84.3137		105.907	64.7059		105.908	65.3595
				105.909	64.0523		105.909	67.9739		105.91	73.8562		105.911	101.961		105.913	62.0915		105.913	71.2418
				105.914	78.4314		105.915	62.7451		105.916	78.4314		105.917	89.5425		105.918	74.5098		105.919	67.9739
				105.92	67.9739		105.92	54.902		105.921	70.5882		105.922	91.5033		105.924	78.4314		105.924	76.4706
				105.925	59.4771		105.926	69.9346		105.927	67.3203		105.928	90.8497		105.929	70.5882		105.93	78.4314
				105.931	71.2418		105.932	75.1634		105.932	79.085		105.934	86.9281		105.935	83.0065		105.935	75.1634
				105.936	71.8954		105.937	64.7059		105.938	85.6209		105.939	96.0784		105.94	68.6275		105.941	70.5882
				105.942	75.817		105.943	61.4379		105.943	71.8954		105.945	107.19		105.946	79.085		105.947	82.3529
				105.947	70.5882		105.948	70.5882		105.949	75.817		105.95	92.1569		105.951	78.4314		105.952	80.3922
				105.953	65.3595		105.954	60.1307		105.954	90.8497		105.956	119.608		105.957	61.4379		105.958	82.3529
				105.958	62.7451		105.959	80.3922		105.96	90.1961		105.961	111.111		105.962	82.3529		105.963	79.7386
				105.964	66.0131		105.965	66.6667		105.965	95.4248		105.967	128.105		105.968	77.7778		105.969	99.3464
				105.969	70.5882		105.97	77.1242		105.971	95.4248		105.972	150.98		105.973	69.2811		105.974	104.575
				105.975	67.9739		105.976	51.634		105.977	94.1177		105.978	158.17		105.979	73.2026		105.98	96.732
				105.981	81.6993		105.981	67.3203		105.982	124.183		105.983	171.895		105.985	73.8562		105.985	105.229
				105.986	58.8235		105.987	58.8235		105.988	119.608		105.989	220.261		105.99	81.0458		105.991	110.458
				105.992	75.1634		105.992	67.3203		105.993	132.026		105.994	242.484		105.996	77.7778		105.996	112.418
				105.997	77.7778		105.998	69.9346		105.999	137.909		106	305.229		106.001	80.3922		106.002	126.797
				106.003	66.6667		106.004	72.549		106.004	152.288		106.005	364.706		106.007	86.9281		106.007	134.641
				106.008	80.3922		106.009	65.3595		106.01	150.327		106.011	398.693		106.012	86.2745		106.013	154.248
				106.014	60.1307		106.015	62.0915		106.015	142.484		106.017	442.484		106.018	83.0065		106.019	143.137
				106.019	60.7843		106.02	69.2811		106.021	147.059		106.022	448.366		106.023	87.5817		106.024	145.752
				106.025	70.5882		106.026	64.0523		106.026	142.484		106.028	438.562		106.029	84.3137		106.03	134.641
				106.03	71.8954		106.031	67.9739		106.032	115.033		106.033	428.105		106.034	79.085		106.035	131.373
				106.036	74.5098		106.037	64.0523		106.037	111.111		106.039	371.242		106.04	71.8954		106.041	128.105
				106.041	67.3203		106.042	67.3203		106.043	92.1569		106.044	290.196		106.045	82.3529		106.046	117.647
				106.047	61.4379		106.048	71.8954		106.049	83.6601		106.05	218.301		106.051	83.0065		106.052	108.497
				106.053	65.3595		106.053	69.2811		106.054	77.1242		106.055	163.399		106.057	89.5425		106.057	102.614
				106.058	66.0131		106.059	64.7059		106.06	86.9281		106.061	124.837		106.062	95.4248		106.063	108.497
				106.064	69.2811		106.064	66.0131		106.065	90.8497		106.066	115.033		106.068	104.575		106.068	106.536
				106.069	75.817		106.07	63.3987		106.071	94.1177		106.072	130.065		106.073	115.686		106.074	147.059
				106.075	66.0131		106.076	64.7059		106.076	90.1961		106.078	157.516		106.079	111.765		106.079	170.588
				106.08	77.1242		106.081	69.2811		106.082	115.033		106.083	194.771		106.084	127.451		106.085	205.882
				106.086	54.2484		106.087	63.3987		106.087	122.876		106.089	215.686		106.09	149.673		106.091	237.255
				106.091	76.4706		106.092	71.2418		106.093	121.569		106.094	223.529		106.095	147.712		106.096	267.974
				106.097	67.9739		106.098	71.2418		106.098	114.379		106.1	240.523		106.101	158.17		106.102	303.922
				106.102	75.1634		106.103	67.9739		106.104	115.686		106.105	281.699		106.106	162.092		106.107	317.647
				106.108	61.4379		106.109	67.3203		106.109	118.301		106.111	284.967		106.112	154.902		106.113	312.418
				106.114	66.0131		106.114	69.9346		106.115	97.3856		106.116	269.281		106.117	143.791		106.118	316.34
				106.119	64.7059		106.12	71.8954		106.121	98.0392		106.122	235.948		106.123	145.752		106.124	258.824
				106.125	64.7059		106.125	68.6275		106.126	96.732		106.127	191.503		106.129	146.405		106.129	254.248
				106.13	69.9346		106.131	72.549		106.132	92.8105		106.133	188.889		106.134	136.601		106.135	227.451
				106.136	69.2811		106.136	60.7843		106.137	94.7712		106.138	176.471		106.14	130.065		106.14	239.216
				106.141	73.8562		106.142	72.549		106.143	92.8105		106.144	173.203		106.145	114.379		106.146	232.68
				106.147	67.3203		106.148	71.2418		106.148	83.6601		106.15	182.353		106.151	101.961		106.151	194.118
				106.152	71.2418		106.153	62.7451		106.154	84.3137		106.155	147.059		106.156	89.5425		106.157	151.634
				106.158	67.3203		106.159	56.8627		106.159	70.5882		106.161	117.647		106.162	90.1961		106.163	114.379
				106.163	56.2092		106.164	65.3595		106.165	64.7059		106.166	99.3464		106.167	73.8562		106.168	98.0392
				106.169	56.8627		106.17	68.6275		106.17	68.6275		106.172	89.5425		106.173	71.2418		106.174	82.3529
				106.174	71.8954		106.175	74.5098		106.176	75.817		106.177	82.3529		106.178	72.549		106.179	80.3922
				106.18	66.6667		106.181	62.7451		106.181	63.3987		106.183	80.3922		106.184	79.085		106.185	75.1634
				106.186	67.9739		106.186	62.7451		106.187	77.7778		106.188	81.6993		106.189	71.8954		106.19	83.0065
				106.191	69.2811		106.192	74.5098		106.193	71.8954		106.194	82.3529		106.195	67.3203		106.196	73.2026
				106.197	63.3987		106.197	53.5948		106.198	72.549		106.199	78.4314		106.201	63.3987		106.201	62.7451
				106.202	60.7843		106.203	66.0131		106.204	67.9739		106.205	84.3137		106.206	65.3595		106.207	82.3529
				106.208	73.2026		106.209	82.3529		106.209	77.1242		106.211	78.4314		106.212	70.5882		106.212	72.549
				106.213	54.2484		106.214	58.8235		106.215	73.8562		106.216	86.9281		106.217	74.5098		106.218	66.0131
				106.219	72.549		106.22	66.0131		106.22	69.2811		106.222	81.0458		106.223	77.7778		106.224	84.9673
				106.224	67.9739		106.225	62.7451		106.226	79.085		106.227	90.8497		106.228	68.6275		106.229	68.6275
				106.23	64.0523		106.231	56.2092		106.231	73.2026		106.233	74.5098		106.234	73.8562		106.235	76.4706
				106.235	86.2745		106.236	68.6275		106.237	64.7059		106.238	88.8889		106.239	71.2418		106.24	75.817
				106.241	66.0131		106.242	61.4379		106.242	75.817		106.244	81.0458		106.245	77.7778		106.246	64.7059
				106.247	60.7843		106.247	70.5882		106.248	70.5882		106.249	74.5098		106.25	69.9346		106.251	77.7778
				106.252	71.8954		106.253	58.8235		106.254	77.1242		106.255	77.7778		106.256	66.0131		106.257	72.549
				106.258	63.3987		106.258	66.0131		106.259	73.8562		106.26	88.8889		106.262	75.1634		106.262	73.2026
				106.263	60.7843		106.264	64.0523		106.265	89.5425		106.266	79.7386		106.267	62.0915		106.268	67.3203
				106.269	58.1699		106.269	67.3203		106.27	80.3922		106.271	79.7386		106.273	66.0131		106.273	56.2092
				106.274	60.1307		106.275	69.2811		106.276	72.549		106.277	71.8954		106.278	69.2811		106.279	70.5882
				106.28	73.8562		106.281	69.2811		106.281	70.5882		106.283	89.5425		106.284	71.2418		106.285	53.5948
				106.285	58.8235		106.286	75.817		106.287	77.1242		106.288	69.9346		106.289	69.9346		106.29	66.6667
				106.291	61.4379		106.292	70.5882		106.292	79.7386		106.294	81.0458		106.295	69.2811		106.296	67.9739
				106.296	70.5882		106.297	67.3203		106.298	73.2026		106.299	90.1961		106.3	72.549		106.301	67.9739
				106.302	66.6667		106.303	73.2026		106.303	64.7059		106.305	82.3529		106.306	74.5098		106.307	75.817
				106.308	66.0131		106.308	64.7059		106.309	87.5817		106.31	71.8954		106.311	64.0523		106.312	62.0915
				106.313	62.7451		106.314	71.8954		106.315	69.9346		106.316	84.3137		106.317	80.3922		106.318	66.6667
				106.319	78.4314		106.319	62.7451		106.32	85.6209		106.321	87.5817		106.323	62.0915		106.323	69.2811
				106.324	67.3203		106.325	71.2418		106.326	72.549		106.327	79.085		106.328	72.549		106.329	62.7451
				106.33	72.549		106.331	72.549		106.331	73.8562		106.332	74.5098		106.334	64.7059		106.334	73.8562
				106.335	61.4379		106.336	67.9739		106.337	73.8562		106.338	90.1961		106.339	71.8954		106.34	75.1634
				106.341	66.0131		106.342	56.8627		106.342	72.549		106.344	90.8497		106.345	69.2811		106.346	77.1242
				106.346	65.3595		106.347	67.9739		106.348	69.2811		106.349	75.817		106.35	60.7843		106.351	66.6667
				106.352	62.7451		106.353	67.9739		106.353	75.817		106.355	77.7778		106.356	66.6667		106.357	70.5882
				106.357	63.3987		106.358	77.7778		106.359	57.5163		106.36	84.3137		106.361	64.0523		106.362	73.8562
				106.363	76.4706		106.364	69.2811		106.364	65.3595		106.366	87.5817		106.367	75.1634		106.368	67.9739
				106.369	70.5882		106.369	63.3987		106.37	64.0523		106.371	82.3529		106.372	74.5098		106.373	65.3595
				106.374	63.3987		106.375	54.902		106.376	70.5882		106.377	76.4706		106.378	77.1242		106.379	73.2026
				106.38	62.7451		106.38	56.2092		106.381	79.7386		106.382	78.4314		106.384	79.7386		106.384	73.8562
				106.385	75.1634		106.386	60.7843		106.387	64.7059		106.388	98.6928		106.389	67.9739		106.39	62.0915
				106.391	65.3595		106.392	69.2811		106.392	66.0131		106.394	73.2026		106.395	62.7451		106.395	63.3987
				106.396	64.7059		106.397	73.8562		106.398	68.6275		106.399	68.6275		106.4	66.0131		106.401	56.8627
				106.402	74.5098		106.403	80.3922		106.403	73.2026		106.405	61.4379		106.406	62.0915		106.407	67.3203
				106.407	70.5882		106.408	60.1307		106.409	77.1242		106.41	65.3595		106.411	74.5098		106.412	67.9739
				106.413	67.3203		106.414	64.7059		106.414	58.8235		106.416	60.1307		106.417	75.817		106.418	64.0523
				106.418	56.8627		106.419	54.902		106.42	71.2418		106.421	85.6209		106.422	86.9281		106.423	73.2026
				106.424	77.7778		106.425	64.0523		106.426	76.4706		106.427	68.6275		106.428	71.2418		106.429	73.2026
				106.43	67.9739		106.43	64.0523		106.431	75.817		106.432	73.2026		106.434	69.9346		106.434	73.2026
				106.435	72.549		106.436	62.7451		106.437	62.0915		106.438	71.2418		106.439	76.4706		106.44	74.5098
				106.441	74.5098		106.441	66.6667		106.442	74.5098		106.443	90.1961		106.445	67.3203		106.445	62.7451
				106.446	65.3595		106.447	67.3203		106.448	70.5882		106.449	71.8954		106.45	69.2811		106.451	73.8562
				106.452	67.9739		106.453	69.9346		106.453	71.8954		106.455	79.7386		106.456	69.2811		106.456	75.1634
				106.457	71.8954		106.458	61.4379		106.459	69.2811		106.46	81.0458		106.461	69.2811		106.462	61.4379
				106.463	66.6667		106.464	64.7059		106.464	77.1242		106.466	76.4706		106.467	71.8954		106.468	63.3987
				106.468	59.4771		106.469	69.9346		106.47	86.9281		106.471	76.4706		106.472	64.7059		106.473	64.7059
				106.474	73.2026		106.475	59.4771		106.475	67.3203		106.477	90.1961		106.478	77.1242		106.479	70.5882
				106.48	74.5098		106.48	66.6667		106.481	71.2418		106.482	77.1242		106.483	72.549		106.484	77.1242
				106.485	64.7059		106.486	69.9346		106.487	76.4706		106.488	79.085		106.489	77.7778		106.49	64.7059
				106.491	65.3595		106.491	57.5163		106.492	78.4314		106.493	76.4706		106.495	71.2418		106.495	66.0131
				106.496	90.1961		106.497	63.3987		106.498	62.0915		106.499	76.4706		106.5	66.0131		106.501	73.8562
				106.502	64.0523		106.503	60.7843		106.503	88.2353		106.505	70.5882		106.506	67.9739		106.506	62.0915
				106.507	74.5098		106.508	62.7451		106.509	67.3203		106.51	65.3595		106.511	62.0915		106.512	64.0523
				106.513	58.1699		106.514	66.6667		106.514	82.3529		106.516	76.4706		106.517	73.8562		106.518	69.9346
				106.518	66.0131		106.519	69.9346		106.52	77.1242		106.521	76.4706		106.522	65.3595		106.523	71.2418
				106.524	67.9739		106.525	60.1307		106.525	79.7386		106.527	74.5098		106.528	64.7059		106.529	69.9346
				106.529	68.6275		106.53	64.7059		106.531	66.0131		106.532	72.549		106.533	63.3987		106.534	64.7059
				106.535	69.9346		106.536	64.7059		106.537	69.9346		106.538	72.549		106.539	75.1634		106.54	71.8954
				106.541	68.6275		106.541	71.8954		106.542	76.4706		106.543	64.7059		106.545	67.3203		106.545	71.8954
				106.546	60.7843		106.547	69.9346		106.548	69.2811		106.549	63.3987		106.55	62.0915		106.551	67.3203
				106.552	67.9739		106.552	65.3595		106.553	74.5098		106.554	70.5882		106.556	69.9346		106.556	67.9739
				106.557	59.4771		106.558	70.5882		106.559	69.9346		106.56	67.3203		106.561	59.4771		106.562	63.3987
				106.563	63.3987		106.564	58.1699		106.564	70.5882		106.566	81.6993		106.567	67.3203		106.568	69.2811
				106.568	66.6667		106.569	49.0196		106.57	73.8562		106.571	70.5882		106.572	64.7059		106.573	64.7059
				106.574	73.2026		106.575	64.0523		106.575	71.8954		106.577	78.4314		106.578	76.4706		106.579	56.8627
				106.579	81.6993		106.58	74.5098		106.581	61.4379		106.582	81.0458		106.583	73.2026		106.584	71.2418
				106.585	58.1699		106.586	62.7451		106.586	64.7059		106.588	85.6209		106.589	83.0065		106.59	59.4771
				106.591	63.3987		106.591	66.0131		106.592	75.817		106.593	83.0065		106.595	69.2811		106.595	71.8954
				106.596	55.5556		106.597	52.9412		106.598	69.9346		106.599	74.5098		106.6	78.4314		106.601	62.0915
				106.602	53.5948		106.602	69.2811		106.603	65.3595		106.604	74.5098		106.606	80.3922		106.606	58.8235
				106.607	59.4771		106.608	59.4771		106.609	75.817		106.61	68.6275		106.611	69.2811		106.612	69.2811
				106.613	64.0523		106.614	66.0131		106.614	63.3987		106.616	82.3529		106.617	70.5882		106.617	75.817
				106.618	58.8235		106.619	70.5882		106.62	82.3529		106.621	89.5425		106.622	64.0523		106.623	58.8235
				106.624	71.2418		106.625	65.3595		106.625	62.7451		106.627	82.3529		106.628	62.7451		106.629	64.0523
				106.629	62.0915		106.63	71.2418		106.631	74.5098		106.632	76.4706		106.633	73.2026		106.634	60.1307
				106.635	69.2811		106.636	61.4379		106.636	73.2026		106.638	81.0458		106.639	62.7451		106.64	76.4706
				106.641	64.7059		106.641	61.4379		106.642	73.2026		106.643	83.0065		106.644	68.6275		106.645	63.3987
				106.646	58.1699		106.647	66.6667		106.648	75.1634		106.649	71.2418		106.65	73.8562		106.651	83.6601
				106.652	80.3922		106.652	60.7843		106.653	79.7386		106.654	73.2026		106.656	69.2811		106.656	65.3595
				106.657	59.4771		106.658	66.6667		106.659	72.549		106.66	74.5098		106.661	63.3987		106.662	74.5098
				106.663	60.7843		106.664	59.4771		106.664	69.9346		106.666	80.3922		106.667	64.0523		106.667	65.3595
				106.668	62.7451		106.669	67.9739		106.67	72.549		106.671	76.4706		106.672	66.6667		106.673	59.4771
				106.674	71.2418		106.675	57.5163		106.675	71.2418		106.677	81.6993		106.678	81.0458		106.679	68.6275
				106.679	81.6993		106.68	62.7451		106.681	75.1634		106.682	73.2026		106.683	77.7778		106.684	71.2418
				106.685	63.3987		106.686	63.3987		106.686	66.6667		106.688	76.4706		106.689	67.3203		106.69	64.0523
				106.691	76.4706		106.691	64.7059		106.692	65.3595		106.693	75.817		106.694	63.3987		106.695	66.6667
				106.696	61.4379		106.697	66.0131		106.698	54.902		106.699	79.7386		106.7	64.7059		106.701	67.3203
				106.702	66.6667		106.702	64.0523		106.703	76.4706		106.704	79.085		106.706	83.0065		106.706	75.817
				106.707	70.5882		106.708	67.9739		106.709	59.4771		106.71	71.8954		106.711	68.6275		106.712	64.0523
				106.713	67.3203		106.714	66.6667		106.714	64.7059		106.716	84.3137		106.717	72.549		106.717	62.7451
				106.718	77.7778		106.719	65.3595		106.72	71.8954		106.721	71.2418		106.722	71.2418		106.723	66.6667
				106.724	60.1307		106.725	69.9346		106.725	73.8562		106.727	73.8562		106.728	67.9739		106.729	70.5882
				106.729	73.2026		106.73	66.6667		106.731	66.6667		106.732	77.7778		106.733	79.085		106.734	74.5098
				106.735	66.6667		106.736	68.6275		106.736	77.1242		106.738	77.7778		106.739	64.7059		106.74	68.6275
				106.741	69.2811		106.741	67.3203		106.742	66.0131		106.743	73.2026		106.745	68.6275		106.745	75.817
				106.746	60.7843		106.747	77.7778		106.748	73.8562		106.749	71.8954		106.75	76.4706		106.751	67.3203
				106.752	63.3987		106.752	60.7843		106.753	79.085		106.754	71.2418		106.756	63.3987		106.756	72.549
				106.757	67.3203		106.758	75.817		106.759	72.549		106.76	78.4314		106.761	72.549		106.762	64.0523
				106.763	69.9346		106.764	81.0458		106.764	60.7843		106.766	83.0065		106.767	58.1699		106.767	60.7843
				106.768	79.7386		106.769	67.9739		106.77	71.8954		106.771	75.1634		106.772	50.9804		106.773	82.3529
				106.774	63.3987		106.775	73.2026		106.775	67.3203		106.777	75.1634		106.778	79.7386		106.779	68.6275
				106.779	69.2811		106.78	61.4379		106.781	67.9739		106.782	74.5098		106.783	64.7059		106.784	68.6275
				106.785	69.2811		106.786	66.0131		106.787	72.549		106.788	83.0065		106.789	62.7451		106.79	68.6275
				106.791	68.6275		106.791	66.0131		106.792	69.2811		106.793	83.6601		106.795	76.4706		106.795	64.7059
				106.796	61.4379		106.797	69.9346		106.798	76.4706		106.799	79.085		106.8	86.9281		106.801	71.2418
				106.802	64.0523		106.802	68.6275		106.803	69.2811		106.804	82.3529		106.806	72.549		106.806	72.549
				106.807	75.1634		106.808	64.7059		106.809	71.8954		106.81	71.2418		106.811	66.0131		106.812	54.902
				106.813	71.8954		106.814	62.0915		106.814	79.7386		106.816	73.8562		106.817	79.7386		106.818	64.7059
				106.818	64.0523		106.819	60.1307		106.82	67.9739		106.821	77.1242		106.822	59.4771		106.823	57.5163
				106.824	68.6275		106.825	77.1242		106.825	66.6667		106.827	73.8562		106.828	77.1242		106.829	58.1699
				106.829	73.8562		106.83	62.7451		106.831	71.2418		106.832	67.3203		106.833	77.1242		106.834	75.817
				106.835	71.8954		106.836	71.2418		106.837	63.3987		106.838	73.8562		106.839	83.6601		106.84	76.4706
				106.841	66.6667		106.841	67.9739		106.842	62.7451		106.843	77.7778		106.845	68.6275		106.845	63.3987
				106.846	71.2418		106.847	64.7059		106.848	77.1242		106.849	75.1634		106.85	77.1242		106.851	67.9739
				106.852	67.9739		106.853	68.6275		106.853	73.2026		106.855	75.1634		106.856	74.5098		106.856	64.7059
				106.857	75.817		106.858	56.8627		106.859	75.1634		106.86	74.5098		106.861	73.8562		106.862	62.0915
				106.863	60.7843		106.864	56.2092		106.864	67.3203		106.866	70.5882		106.867	62.0915		106.868	66.0131
				106.868	63.3987		106.869	64.0523		106.87	70.5882		106.871	71.8954		106.872	73.8562		106.873	52.2876
				106.874	69.2811		106.875	62.7451		106.875	74.5098		106.877	71.2418		106.878	67.3203		106.879	61.4379
				106.88	66.6667		106.88	70.5882		106.881	70.5882		106.882	78.4314		106.883	73.8562		106.884	66.0131
				106.885	91.5033		106.886	62.7451		106.887	68.6275		106.888	66.0131		106.889	75.817		106.89	71.2418
				106.891	66.0131		106.891	63.3987		106.892	69.9346		106.893	75.1634		106.895	75.817		106.895	67.9739
				106.896	73.2026		106.897	71.2418		106.898	77.1242		106.899	80.3922		106.9	66.0131		106.901	71.8954
				106.902	75.1634		106.903	73.2026		106.903	72.549		106.905	79.085		106.906	73.2026		106.906	59.4771
				106.907	64.0523		106.908	77.1242		106.909	88.8889		106.91	77.1242		106.911	79.085		106.912	74.5098
				106.913	72.549		106.914	73.2026		106.914	69.9346		106.916	79.085		106.917	72.549		106.918	63.3987
				106.918	68.6275		106.919	66.6667		106.92	66.0131		106.921	71.8954		106.922	64.7059		106.923	70.5882
				106.924	71.8954		106.925	56.8627		106.926	80.3922		106.927	84.9673		106.928	64.0523		106.929	80.3922
				106.93	63.3987		106.93	69.2811		106.931	77.7778		106.932	76.4706		106.934	71.8954		106.934	65.3595
				106.935	69.2811		106.936	59.4771		106.937	64.7059		106.938	83.0065		106.939	65.3595		106.94	75.1634
				106.941	48.366		106.941	68.6275		106.942	72.549		106.943	80.3922		106.945	63.3987		106.945	77.7778
				106.946	66.0131		106.947	81.0458		106.948	71.8954		106.949	77.7778		106.95	64.0523		106.951	67.3203
				106.952	73.8562		106.953	67.3203		106.953	62.7451		106.955	83.0065		106.956	77.1242		106.957	62.0915
				106.957	72.549		106.958	62.0915		106.959	77.1242		106.96	89.5425		106.961	74.5098		106.962	67.9739
				106.963	74.5098		106.964	60.1307		106.964	79.7386		106.966	79.7386		106.967	79.7386		106.968	76.4706
				106.969	65.3595		106.969	69.9346		106.97	91.5033		106.971	77.7778		106.972	69.9346		106.973	76.4706
				106.974	67.3203		106.975	75.817		106.976	77.7778		106.977	95.4248		106.978	69.2811		106.979	66.6667
				106.98	60.1307		106.98	73.2026		106.981	96.0784		106.982	86.9281		106.984	75.817		106.984	84.3137
				106.985	71.8954		106.986	65.3595		106.987	83.0065		106.988	96.0784		106.989	65.3595		106.99	79.085
				106.991	62.7451		106.992	62.7451		106.992	82.3529		106.994	107.19		106.995	77.1242		106.996	67.9739
				106.996	59.4771		106.997	70.5882		106.998	79.085		106.999	115.686		107	79.7386		107.001	84.9673
				107.002	60.7843		107.003	54.2484		107.003	94.1177		107.005	164.706		107.006	70.5882		107.007	87.5817
				107.007	64.0523		107.008	72.549		107.009	99.3464		107.01	170.588		107.011	77.1242		107.012	86.9281
				107.013	78.4314		107.014	66.0131		107.015	104.575		107.016	192.157		107.017	75.817		107.018	92.1569
				107.019	70.5882		107.019	75.817		107.02	98.6928		107.021	209.15		107.023	85.6209		107.023	94.7712
				107.024	69.2811		107.025	83.0065		107.026	98.0392		107.027	217.647		107.028	89.5425		107.029	87.5817
				107.03	67.9739		107.031	69.2811		107.031	96.732		107.033	232.026		107.034	88.8889		107.034	99.3464
				107.035	56.8627		107.036	60.1307		107.037	102.614		107.038	215.033		107.039	85.6209		107.04	77.7778
				107.041	72.549		107.042	67.3203		107.042	77.7778		107.044	178.431		107.045	78.4314		107.046	95.4248
				107.046	71.2418		107.047	80.3922		107.048	69.9346		107.049	133.333		107.05	92.8105		107.051	88.8889
				107.052	70.5882		107.053	60.1307		107.053	84.3137		107.055	124.837		107.056	94.1177		107.057	84.3137
				107.058	75.1634		107.058	65.3595		107.059	88.2353		107.06	113.725		107.062	96.0784		107.062	101.961
				107.063	77.1242		107.064	60.1307		107.065	75.817		107.066	101.307		107.067	110.458		107.068	101.307
				107.069	71.8954		107.069	59.4771		107.07	94.1177		107.071	114.379		107.073	124.837		107.073	129.412
				107.074	65.3595		107.075	58.1699		107.076	87.5817		107.077	124.837		107.078	126.144		107.079	135.948
				107.08	56.8627		107.081	69.2811		107.081	98.0392		107.083	130.065		107.084	135.948		107.085	149.02
				107.085	70.5882		107.086	60.1307		107.087	88.2353		107.088	139.869		107.089	134.641		107.09	158.17
				107.091	69.9346		107.092	60.7843		107.092	101.961		107.094	152.941		107.095	122.222		107.096	184.967
				107.096	75.817		107.097	62.7451		107.098	98.0392		107.099	137.909		107.1	105.882		107.101	156.863
				107.102	67.3203		107.103	58.1699		107.104	86.2745		107.105	154.902		107.106	107.843		107.107	133.333
				107.108	69.2811		107.108	64.0523		107.109	82.3529		107.11	130.719		107.112	100		107.112	133.987
				107.113	65.3595		107.114	55.5556		107.115	86.9281		107.116	126.797		107.117	91.5033		107.118	127.451
				107.119	67.9739		107.12	66.6667		107.12	81.6993		107.122	114.379		107.123	88.8889		107.124	116.34
				107.124	70.5882		107.125	58.8235		107.126	74.5098		107.127	116.34		107.128	85.6209		107.129	120.915
				107.13	64.7059		107.131	66.0131		107.131	81.0458		107.133	113.725		107.134	77.7778		107.135	115.033
				107.135	67.9739		107.136	74.5098		107.137	69.9346		107.138	107.843		107.139	82.3529		107.14	107.19
				107.141	65.3595		107.142	56.8627		107.143	71.8954		107.144	105.882		107.145	79.085		107.146	101.961
[truncated: 25,914 more rows]

## Sheet: Supplementary Fig. 3
Supplementary Fig. 3a			Supplementary Fig. 3b			Supplementary Fig. 3c			Supplementary Fig. 3d
[truncated: 80,826 more rows]

[truncated: 15 more sheets: Supplementary Fig. 4, Supplementary Fig. 5, Supplementary Fig. 6, Supplementary Fig. 7, Supplementary Fig. 9, Supplementary Fig. 10, Supplementary Fig. 11, Supplementary Fig. 12, Supplementary Fig. 13, Supplementary Fig. 14, Supplementary Fig. 15, Supplementary Fig. 16, Supplementary Fig. 17, Supplementary Fig. 20, Supplementary Fig. 22]
